# Supplementary material for: Antibiotic treatment with one single dose of gentamicin at admittance in addition to a β-lactam antibiotic in the treatment of community-acquired bloodstream infection with sepsis
Source: PLoS One. 2020 Jul 30;15(7):e0236864. doi: 10.1371/journal.pone.0236864 (PMC7392313; doi:10.1371/journal.pone.0236864)
Supplement: S1 File — (XLSX) [file pone.0236864.s001.xlsx]

## Sheet: Blad1
Obvious focus	sex (man =1)	age	Treatment	bensyl	cefotaxim	ceftazidim	cefutoxim	cloxacillin	imipenem	meropenem	taxocin	cipro	clindamycin	doxyferm	COPD	heartfailure/IHD	myocardial infarction	solid tumor	active malignancy	chronic kidney failure	liver failure	diabetes	AIDS	dementia	peripheral vascular disease	ulcus	reumatic disease	stroke/TIA	hemiplegia	tissue disease	charlson score	bacterial agent	CRP	WBC	Lactate	aminoglykosid	death within 28 days	q-SOFA	NEWS2	Breathing frequency	Systolic bloodpressure	puls	temperature	RLS	Saturation	ICU	immunosuppression	what kind of immunosuppression?	trombocyte count
0	0	95	Cefotaxim + gara	0	1	0	0	0	0	0	0	0	0	0	0	0	0	0	0	0	0	0	0	0	0	0	0	0	0	0	0	Pneumokocker	220	22.3	4.3	1	1	2	13	40	120	115	39.1	2	80	0	0		293
0	0	82	Cefotaxim + gara	0	1	0	0	0	0	0	0	0	0	0	0	1	0	0	0	2	3	1	0	1	0	0	0	0	0	0	8	E-coli	65	11.3	3.7	1	0	3	14	32	87	90	39.2	2	88	1	0		176
0	1	67	Tazocin	0	0	0	0	0	0	0	1	0	0	0	0	0	0	0	0	0	0	0	0	0	0	0	0	0	0	0		Staph. Aureus	302	9.9		0	0	1	6	32	108	130	38.8	1	95	1	0		99
	0	88	Cefotaxim + gara	0	1	0	0	0	0	0	0	0	0	0	0	0	0	0	0	0	0	0	0	0	0	0	0	0	0	0	0	Pneumokocker	79	27.2	4.1	1	0	2	12	38	110	158	39.5	2	88	1	0		212
	0	39	Zinacef + gara	0	0	0	1	0	0	0	0	0	0	0	0	0	0	0	0	0	0	0	0	0	0	0	0	0	0	0	0	E-coli	66	9.6	1.7	1	0	1	6	20	130	95	40	1	99	0	0		143
	0	23	Cefotaxim	0	1	0	0	0	0	0	0	0	0	0	0	0	0	0	0	0	0	0	0	0	0	0	0	0	0	0	0	E-coli	22	9.6	2.1	0	0	1	6	24	120	118	40	1	100	0	0		216
0	0	98	Cefotaxim + gara	0	1	0	0	0	0	0	0	0	0	0	0	0	0	0	0	0	0	0	0	0	0	0	0	0	0	0	0	Klebsiella pneumoniae	189	26.4	3.2	1	0	1	5	32	96	126	37.2	1	94	0	0		123
1	0	96	Tazocin	0	0	0	0	0	0	0	1	0	0	0	0	0	0	0	0	0	0	0	0	0	0	0	0	0	0	0	0	Pseudomonas	31	5.9	5.4	0	1	1	11	25	110	100	39.1	1	90	0	0		245
	1	94	Ciproxin + gara	0	0	0	0	0	0	0	0	1	0	0	0	0	0	0	0	0	0	0	0	0	0	0	0	0	0	0	0	E-coli	11	14.7	3.2	1	0	0	5	20	100	140	39.7	1	93	0	0		165
0	0	93	Cefotaxim	0	1	0	0	0	0	0	0	0	0	0	0	0	0	0	0	0	0	0	0	0	0	0	0	0	0	0	0	Staph. Aureus	214	32.1	2.2	0	1	2	10	56	102	136	39.5	2	94	0	0		278
0	0	94	Cefotaxim	0	1	0	0	0	0	0	0	0	0	0	0	0	0	0	0	0	0	0	0	0	0	0	0	0	0	0	0	Staph. Aureus	121	23.1	1.6	0	0	0	2	16	70	150	39	1	95	0	0		186
0	0	92	Cefotaxim	0	1	0	0	0	0	0	0	0	0	0	0	0	0	0	0	0	0	0	0	0	0	0	0	0	0	0	0	E-coli	427	13.7	4.3	0	1	1	3	18	85	120	34.5	2	98	0	0		110
0	0	91	Cefotaxim + gara	0	1	0	0	0	0	0	0	0	0	0	0	0	0	0	0	0	0	0	0	0	0	0	0	0	0	0	0	E-coli	82	15.9	1.4	1	0	0	3	20	115	115	37.5	1	94	0	0		262
1	1	92	Ekvacillin	0	0	0	0	1	0	0	0	0	0	0	0	0	0	0	0	0	0	0	0	0	0	0	0	0	0	0	0	Staph. Aureus	112	9.9	2	0	0	0	1	18	65	135	36.9	1	95	0	0		112
0	0	90	Cefotaxim	0	1	0	0	0	0	0	0	0	0	0	0	0	0	0	0	0	0	0	0	0	0	0	0	0	0	0	0	Staph. Aureus	113	18	1.4	0	0	1	8	40	90	190	39.8	1	88	0	0		121
0	0	91	Cefotaxim	0	1	0	0	0	0	0	0	0	0	0	0	0	0	0	0	0	0	0	0	0	0	0	0	0	0	0	0	Staph. Aureus	210	11.2	4.2	0	0	0	1	12	101	127	37	1	96	0	0		380
	0	91	Ciproxin	0	0	0	0	0	0	0	0	1	0	0	0	0	0	0	0	0	0	0	0	0	0	0	0	0	0	0	0	E-coli	43	7.2	1.6	0	0	0	2	15	90	140	37.6	1	93	0	0
1	1	91	Cefotaxim	0	1	0	0	0	0	0	0	0	0	0	0	0	0	0	0	0	0	0	0	0	0	0	0	0	0	0	0	Staph. Aureus	202	23.3		0	0	0	6	22	100	100	37.8	1	94	0	0		230
0	0	90	Cefotaxim + gara	0	1	0	0	0	0	0	0	0	0	0	0	0	0	0	0	0	0	0	0	0	0	0	0	0	0	0	0	Hemolytiska strep. Grupp G	221	18.4	4.2	1	1	2	9	24	92	100	37.1	2	95	0	0		144
0	0	90	Cefotaxim	0	1	0	0	0	0	0	0	0	0	0	0	0	0	0	0	0	0	0	0	0	0	0	0	0	0	0	0	E-coli	173	18.3	1.2	0	0	1	4	24	73	140	39	1	95	0	0		247
1	1	90	Cefuroxim	0	0	0	1	0	0	0	0	0	0	0	0	0	0	0	0	0	0	0	0	0	0	0	0	0	0	0	0	Pneumokocker	383	23.5		0	0	1	7	24	95	140	38.3	1	91	0	0		241
0	0	90	Tazocin	0	0	0	0	0	0	0	1	0	0	0	0	0	0	0	0	0	0	0	0	0	0	0	0	0	0	0	0	E-coli	273	18.5	2.7	0	0	2	10	24	118	112	39.7	2	95	0	0		289
0	0	90	Cefotaxim + gara	0	0	0	0	0	0	0	0	0	0	0	0	0	0	0	0	0	0	0	0	0	0	0	0	0	0	0	0	E-coli	33	10.1	2.2	1	0	0	5	20	108	110	40	1	95	0	0		150
0	0	90	Cefotaxim + gara	0	1	0	0	0	0	0	0	0	0	0	0	0	0	0	0	0	0	0	0	0	0	0	0	0	0	0	0	E-coli	189	9.6		1	0	0	3	22	80	160	38.2	1	97	0	0		205
0	1	88	Cefotaxim + gara	0	1	0	0	0	0	0	0	0	0	0	0	0	0	0	0	0	0	0	0	0	0	0	0	0	0	0	0	Staph. Aureus	202	9	2.4	1	0	2	12	32	116	170	38.8	2	83	0	0		127
1	1	87	Ekvacillin	0	0	0	0	1	0	0	0	0	0	0	0	0	0	0	0	0	0	0	0	0	0	0	0	0	0	0	0	Staph. Aureus	24	11		0	0	0	7	20	120	160	39.1	1	90	1	0		290
1	0	87	Cefotaxim	0	1	0	0	0	0	0	0	0	0	0	0	0	0	0	0	0	0	0	0	0	0	0	0	0	0	0	0	E-coli	374	9.8	2.1	0	0	1	7	25	88	154	39.1	1	93	0	0		159
	0	86	Ekvacillin	0	0	0	0	1	0	0	0	0	0	0	0	0	0	0	0	0	0	0	0	0	0	0	0	0	0	0	0	HSG	14	16	1.2	0	0	1	7	21	90	135	40	2	100	0	0		205
0	1	87	Bensyl-pc + gara	1	0	0	0	0	0	0	0	0	0	0	0	0	0	0	0	0	0	0	0	0	0	0	0	0	0	0	0	Staph. Aureus	127	21.3	1.9	1	0	1	5	15	82	116	39.9	2	96	0	0		175
0	1	87	Bensyl-pc + gara	1	0	0	0	0	0	0	0	0	0	0	0	0	0	0	0	0	0	0	0	0	0	0	0	0	0	0	0	Staph. Aureus	36	9.7	2.4	1	0	1	7	28	87	155	38.4	1	91	0	0		263
0	0	86	Tazocin	0	0	0	0	0	0	0	1	0	0	0	0	0	0	0	0	0	0	0	0	0	0	0	1	0	0	0	0	E-coli	56	8.8	1.4	0	0	2	12	30	100	190	39.5	2	91	0	1	immunsupp. beh.	182
	1	87	Cefotaxim + gara	0	1	0	0	0	0	0	0	0	0	0	0	0	0	0	0	0	0	0	0	0	0	0	0	0	0	0	0	E-coli	27	11.5	0.8	1	0	0	3	20	130	150	39	1	97	0	0		226
0	0	85	Cefotaxim	0	1	0	0	0	0	0	0	0	0	0	0	0	0	0	0	0	0	0	0	0	0	0	0	0	0	0	0	Pasteurella multocida	86	5.1	1.8	0	0	1	7	28	110	140	40.9	1	95	0	0		122
1	0	86	Tazocin	0	0	0	0	0	0	0	1	0	0	0	0	0	0	0	0	0	0	0	0	0	0	0	0	0	0	0	0	E-coli	36	3	6.5	0	0	0	2	18	100	120	38.4	1	98	0	0		130
1	1	86	Cefotaxim + gara	0	1	0	0	0	0	0	0	0	0	0	0	0	0	0	0	0	0	0	0	0	0	0	0	0	0	0	0	E-coli	164	29.1		1	0	0	3	14	100	130	38.5	1	95	0	0		201
	0	86	Ciproxin	0	0	0	0	0	0	0	0	1	0	0	0	0	0	0	0	0	0	0	0	0	0	0	0	0	0	0	0	E-coli	1	3.7		0	0	0	2	20	100	120	38.7	1	98	0	0		155
1	0	86	Bensyl-pc + gara	1	0	0	0	0	0	0	0	0	0	0	0	0	0	0	0	0	0	0	0	0	0	0	0	0	0	0	0	Pneumokocker	352	7.6	2.3	1	0	1	8	40	90	100	37.5	1	87	0	0		256
0	1	85	Cefotaxim	0	1	0	0	0	0	0	0	0	0	0	0	0	0	0	0	0	0	0	0	0	0	0	0	0	0	0	0	E-coli	30	17.5	3.7	0	0	0	5	18	145	120	39.6	1	97	0	0		278
1	0	84	Tazocin	0	0	0	0	0	0	0	1	0	0	0	0	0	0	0	0	0	0	0	0	0	0	0	0	0	0	0	0	Enterobacter species	283	22.1	2.9	0	0	2	11	30	140	140	39.9	2	98	0	0		207
0	1	85	Cefotaxim + gara	0	1	0	0	0	0	0	0	0	0	0	0	0	0	0	0	0	0	0	0	0	0	0	0	0	0	0	0	Enterobacter aerogenes	20	10	2.9	1	0	1	6	24	110	140	41	1	94	0	0		147
0	0	85	Cefotaxim	0	1	0	0	0	0	0	0	0	0	0	0	0	0	0	0	0	0	0	0	0	0	0	0	0	0	0	0	E-coli	126	15.8		0	0	1	7	36	70	100	40.9	1	99	0	0		261
	0	84	0	0	0	0	0	0	0	0	0	0	0	0	0	0	0	0	0	0	0	0	0	0	0	0	0	0	0	0	0	Staph. Aureus	215	31.1	1.7	0	0	0	2	16	80	180	37.1	1	93	0	0		419
	1	84	Ciproxin + gara	0	0	0	0	0	0	0	0	1	0	0	0	0	0	0	0	0	0	0	0	0	0	0	0	0	0	0	0	E-coli	121	11	0.9	1	0	0	3	20	70	110	39	1	95	0	0		167
1	1	83	Bensyl-pc + gara	1	0	0	0	0	0	0	0	0	0	0	0	0	0	0	0	0	0	0	0	0	0	0	0	0	0	0	0	Pneumokocker	100	25.1	3.6	1	0	1	7	45	80	100	38	1	92	0	0		167
1	0	84	Cefotaxim	0	1	0	0	0	0	0	0	0	0	0	0	0	0	0	0	0	0	0	0	0	0	0	0	0	0	0	0	E-coli	322	16.9	2	0	0	0	4	20	70	140	38.2	1	90	0	0		94
	1	83	Ciproxin + gara	0	0	0	0	0	0	0	0	1	0	0	0	0	0	0	0	0	0	0	0	0	0	0	0	0	0	0	0	Proteus mirabilis	227	8.4	1.7	1	0	0	1	20	90	165	38.7	1	96	0	0		112
	0	83	Ciproxin	0	0	0	0	0	0	0	0	1	0	0	0	0	0	0	0	0	0	0	0	0	0	0	0	0	0	0	0	Staph. Aureus	50	8	1.1	0	0	0	3	18	90	112	38.2	1	92	0	0		114
1	0	83	Cefotaxim + gara	0	1	0	0	0	0	0	0	0	0	0	0	0	0	0	0	0	0	0	0	0	0	0	0	0	0	0	0	E-coli	54	4.4	2.3	1	0	0	5	18	94	180	39.7	1	93	0	0		184
	0	82	Cefotaxim + gara	0	1	0	0	0	0	0	0	0	0	0	0	0	0	0	0	0	0	0	0	0	0	0	0	0	0	0	0	Klebsiella oxytoca	142	24.8		1	1	2	5	28	75	95	37.6	1	96	0	0		110
0	0	82	Cefotaxim	0	1	0	0	0	0	0	0	0	0	0	0	0	0	0	0	0	0	0	0	0	0	0	0	0	0	0	0	E-coli	188	22.7	1.1	0	0	0	4	22	91	165	38.4	1	96	0	0		211
0	0	82	Cefotaxim	0	1	0	0	0	0	0	0	0	0	0	0	0	0	0	0	0	0	0	0	0	0	0	0	0	0	0	0	E-coli	185	11.2	1.4	0	0	0	3	20	80	170	39.5	1	95	0	0		265
0	1	82	Cefotaxim	0	1	0	0	0	0	0	0	0	0	0	0	0	0	0	0	0	0	0	0	0	0	0	0	0	0	0	0	Staph. Aureus	272	16.2		0	0	0	4	20	70	109	35.9	1	93	1	0		154
	0	81	Ciproxin + gara	0	0	0	0	0	0	0	0	1	0	0	0	0	0	0	0	0	0	0	0	0	0	0	0	0	0	0	0	E-coli	218	8.6	1.3	1	0	0	1	15	90	160	38.8	1	97	0	0
	0	81	Bensyl-pc	1	0	0	0	0	0	0	0	0	0	0	0	0	0	0	0	0	0	0	0	0	0	0	0	0	0	0	0	Pneumokocker	366	14.8	2	0	0	0	3	14	99	158	38.4	1	95	0	0		296
0	0	80	Cefotaxim	0	1	0	0	0	0	0	0	0	0	0	0	0	0	0	0	0	0	0	0	0	0	0	0	0	0	0	0	Hemolytiska strep. Grupp G	11	20.2	1.7	0	0	0	5	18	100	165	38.4	1	91	0	0		182
	0	80	Cefotaxim	0	1	0	0	0	0	0	0	0	0	0	0	0	0	0	0	0	0	0	0	0	0	0	0	0	0	0	0	E-coli	27	10.4	1.6	0	0	1	4	24	87	150	38.2	1	95	0	0
0	0	81	Cefotaxim + gara	0	1	0	0	0	0	0	0	0	0	0	0	0	0	0	0	0	0	0	0	0	0	0	0	0	0	0	0	E-coli	210	16	1.9	1	0	0	5	20	80	120	39.6	1	91	0	0
0	0	80	Tazocin + gara	0	0	0	0	0	0	0	1	0	0	0	0	0	0	0	0	0	0	0	0	0	0	0	0	0	0	0	0	E-coli	172	11.9		1	0	2	7	24	90	70	38.6	1	95	0	0		120
	1	79	0	0	0	0	0	0	0	0	0	0	0	0	0	0	0	0	0	0	0	0	0	0	0	0	0	0	0	0	0	Staph. Aureus	174	11	1.2	0	0	0	0	20	75	154	37.3	1	98	0	0		234
	0	79	Ciproxin + gara	0	0	0	0	0	0	0	0	1	0	0	0	0	0	0	0	0	0	0	0	0	0	0	0	0	0	0	0	E-coli	98	10.8	1.9	1	0	1	9	25	114	180	38.5	1	89	0	0		147
0	1	78	Cefotaxim + gara	0	1	0	0	0	0	0	0	0	0	0	0	0	0	0	0	0	0	0	0	0	0	0	0	0	0	0	0	Staph. Aureus	111	16.6	0.8	1	0	1	6	36	100	124	40.9	1	96	1	0		440
0	1	78	Tazocin	0	0	0	0	0	0	0	1	0	0	0	0	0	0	0	0	0	0	0	0	0	0	0	0	0	0	0	0	Capnocytophaga canimorsus	310	11.1		0	0	2	7	24	65	140	37.7	2	92	0	0		37
0	0	78	Bensyl-pc + gara	1	0	0	0	0	0	0	0	0	0	0	0	0	0	0	0	0	0	0	0	0	0	0	0	0	0	0	0	E-coli	266	12.2		1	0	1	6	24	100	156	39.4	1	95	0	0		159
1	1	78	Cefotaxim	0	1	0	0	0	0	0	0	0	0	0	0	0	0	0	0	0	0	0	0	0	0	0	0	0	0	0	0	E-coli	45	7.1		0	0	0	3	18	65	130	39	1	93	0	0		128
	0	78	Bensyl-pc + gara	1	0	0	0	0	0	0	0	0	0	0	0	0	0	0	0	0	0	0	0	0	0	0	0	0	0	0	0	HSG	61	18.4	2.5	1	0	1	8	25	105	115	38.5	1	87	1	0		245
0	1	76	Cefotaxim	0	1	0	0	0	0	0	0	0	0	0	0	0	0	0	0	0	0	0	0	0	0	0	0	0	0	0	0	E-coli	150	13.2	2.8	0	0	0	0	16	80	130	36.4	1	99	0	0		173
1	1	77	Cefotaxim	0	1	0	0	0	0	0	0	0	0	0	0	0	0	0	0	0	0	0	0	0	0	0	0	0	0	0	0	E-coli	62	13.1	4.5	0	0	1	8	25	120	105	38.5	1	95	0	0		111
	1	76	Tazocin + gara	0	0	0	0	0	0	0	1	0	0	0	0	0	0	0	0	0	0	0	0	0	0	0	0	0	0	0	0	Acinetobacter baumanii	105	5.3	3.7	1	0	1	7	32	125	140	40.1	1	96	0	0		124
1	0	76	Tazocin + gara	0	0	0	0	0	0	0	1	0	0	0	0	0	0	0	0	0	0	0	0	0	0	0	0	0	0	0	0	Klebsiella pneumoniae	72	11	1.2	1	0	0	2	16	90	136	38.5	1	95	0	0		187
0	1	76	Tazocin	0	0	0	0	0	0	0	1	0	0	0	0	0	0	0	0	0	0	0	0	0	0	0	0	0	0	0	0	Staph. Aureus	206	11.1		0	0	0	5	18	115	135	40.3	1	95	0	0		184
	1	76	Ciproxin + gara	0	0	0	0	0	0	0	0	1	0	0	0	0	0	0	0	0	0	0	0	0	0	0	0	0	0	0	0	Klebsiella oxytoca	38	13.5		1	0	1	5	24	100	130	39	1	95	0	0		193
	0	75	Cefotaxim + gara	0	1	0	0	0	0	0	0	0	0	0	0	0	0	0	0	0	0	0	0	0	0	0	0	0	0	0	0	E-coli	320	9.7		1	0	1	8	18	116	80	39.3	1	95	0	0		150
	0	74	Cefotaxim	0	1	0	0	0	0	0	0	0	0	0	0	0	0	0	0	0	0	0	0	0	0	0	0	0	0	0	0	GAS	272	12.5	2.7	0	0	1	6	24	100	130	40.3	1	94	0	0		92
1	1	72	Cefotaxim + gara	0	1	0	0	0	0	0	0	0	0	0	0	0	0	0	0	0	0	0	0	0	0	0	0	0	0	0	0	Proteus mirabilis	42	8.2	4.6	1	0	3	14	40	120	90	39.1	6	95	1	0		160
1	0	73	Cefotaxim	0	1	0	0	0	0	0	0	0	0	0	0	0	0	0	0	0	0	0	0	0	0	0	0	0	0	0	0	Staph. Aureus	278	47.4	7.6	0	0	0	4	20	95	140	36.9	1	80	1	0		108
0	0	72	Cefotaxim	0	1	0	0	0	0	0	0	0	0	0	0	0	0	0	0	0	0	0	0	0	0	0	0	0	0	0	0	E-coli	320	15.8		0	0	1	6	24	114	130	38.9	1	94	0	0		190
1	0	73	Bensyl-pc + gara	1	0	0	0	0	0	0	0	0	0	0	0	0	0	0	0	0	0	0	0	0	0	0	0	0	0	0	0	Pneumokocker	69	8.9		1	0	1	8	35	120	125	39.4	1	94	0	0		147
	0	71	Ciproxin + gara	0	0	0	0	0	0	0	0	1	0	0	0	0	0	0	0	0	0	0	0	0	0	0	0	0	0	0	0	Klebsiella oxytoca	236	12.9	1.2	1	0	0	3	14	90	162	38.8	1	92	0	0		272
	0	71	Ciproxin + gara	0	0	0	0	0	0	0	0	1	0	0	0	0	0	0	0	0	0	0	0	0	0	0	0	0	0	0	0	E-coli	108	12.6		1	0	0	1	20	80	140	38.5	1	96	0	0		244
	0	71	Cefotaxim + gara	0	1	0	0	0	0	0	0	0	0	0	0	0	0	0	0	0	0	0	0	0	0	0	0	0	0	0	0	Salmonella	236	188.5		1	0	0	3	16	114	133	38	1	95	0	0		417
	1	71	Bensyl-pc	1	0	0	0	0	0	0	0	0	0	0	0	0	0	0	0	0	0	0	0	0	0	0	0	0	0	0	0	Pneumokocker	105	15	3.2	0	0	1	8	34	90	150	39.2	1	85	0	0		192
0	0	71	Bensyl-pc + gara	1	0	0	0	0	0	0	0	0	0	0	0	0	0	0	0	0	0	0	0	0	0	0	0	0	0	0	0	Pasteurella multocida	188	15.2	1.3	1	0	0	1	18	90	150	38.9	1	97	1	0		216
	1	71	Ciproxin + gara	0	0	0	0	0	0	0	0	1	0	0	0	0	0	0	0	0	0	0	0	0	0	0	0	0	0	0	0	Klebsiella pneumoniae	96	7	1.7	1	0	1	9	34	71	248	39.6	1	95	0	0		106
1	0	71	Bensyl-pc	1	0	0	0	0	0	0	0	0	0	0	0	0	0	0	0	0	0	0	0	0	0	0	0	0	0	0	0	Pneumokocker	310	16.8		0	0	1	8	28	88	140	39.3	1	91	0	0		211
	0	71	Ciproxin	0	0	0	0	0	0	0	0	1	0	0	0	0	0	0	0	0	0	0	0	0	0	0	0	0	0	0	0	E-coli	71	10.5	1	0	0	0	5	15	100	107	39.6	1	94	0	0		237
0	1	70	Cefotaxim + gara	0	1	0	0	0	0	0	0	0	0	0	0	0	0	0	0	0	0	0	0	0	0	0	0	0	0	0	0	Pasteurella multocida	111	11	11.2	1	0	2	9	28	150	130	37.5	2	96	0	0		69
1	1	70	Bensyl-pc + gara	1	0	0	0	0	0	0	0	0	0	0	0	0	0	0	0	0	0	0	0	0	0	0	0	0	0	0	0	Pneumokocker	391	9.7	1.1	1	0	1	8	28	95	120	38.7	1	87	0	0		243
1	1	70	Tazocin	0	0	0	0	0	0	0	1	0	0	0	0	0	0	0	0	0	0	0	0	0	0	0	0	0	0	0	0	E-coli	262	11.4	1	0	0	1	4	28	101	147	37.9	1	98	0	0		10
0	1	69	Cefotaxim + gara	0	1	0	0	0	0	0	0	0	0	0	0	0	0	0	0	0	0	0	0	0	0	0	0	0	0	0	0	Enterobacter cloacae	1	8.7	2.9	1	0	0	6	20	120	165	39.1	1	93	0	0		155
0	1	70	Tazocin	0	0	0	0	0	0	0	1	0	0	0	0	0	0	0	0	0	0	0	0	0	0	0	0	0	0	0	0	KNS	6	8.2	3.7	0	0	1	4	24	110	189	38.9	1	98	0	0		205
	1	69	0	0	0	0	0	0	0	0	0	0	0	0	0	0	0	0	0	0	0	0	0	0	0	0	0	0	0	0	0	Salmonella	132	6.2		0	0	1	5	28	100	120	38.4	1	97	0	0		160
1	1	69	Cefotaxim + gara	0	1	0	0	0	0	0	0	0	0	0	0	0	0	0	0	0	0	0	0	0	0	0	0	0	0	0	0	Proteus mirabilis	433	7.8	1.1	1	0	1	5	24	86	140	37.5	1	89	0	0		225
	1	68	Ciproxin + gara	0	0	0	0	0	0	0	0	1	0	0	0	0	0	0	0	0	0	0	0	0	0	0	0	0	0	0	0	E-coli	60	10.8	1.6	1	0	0	3	20	127	133	38.8	1	96	0	0		196
	1	67	Bensyl-pc	1	0	0	0	0	0	0	0	0	0	0	0	0	0	0	0	0	0	0	0	0	0	0	0	0	0	0	0	Pneumokocker	263	11.8	2.3	0	0	1	7	25	119	184	37.1	1	93	0	0		164
1	0	68	Bensyl-pc	1	0	0	0	0	0	0	0	0	0	0	0	0	0	0	0	0	0	0	0	0	0	0	0	0	0	0	0	Pneumokocker	105	15	3.2	0	0	1	8	34	90	150	39.2	1	85	0	0		192
1	1	67	Bensyl-pc + gara	1	0	0	0	0	0	0	0	0	0	0	0	0	0	0	0	0	0	0	0	0	0	0	0	0	0	0	0	Pneumokocker	283	23.1	3.3	1	0	1	7	32	108	160	39.4	1	94	0	0
0	0	67	Tazocin	0	0	0	0	0	0	0	1	0	0	0	0	0	0	0	0	0	0	0	0	0	0	0	0	0	0	0	0	E-coli	2	3.2	3.3	0	0	1	5	28	100	165	38.9	1	94	0	0		205
1	0	66	Cefotaxim	0	1	0	0	0	0	0	0	0	0	0	0	0	0	0	0	0	0	0	0	0	0	0	0	0	0	0	0	E-coli	132	22.2	1.1	0	0	1	5	20	104	95	38.8	1	95	0	1	Steroider	252
0	0	67	Cefotaxim + gara	0	1	0	0	0	0	0	0	0	0	0	0	0	0	0	0	0	0	0	0	0	0	0	0	0	0	0	0	Haemophilus influenzae	379	12		1	0	0	2	20	70	110	37.1	1	95	0	0		162
0	1	66	Bensyl-pc + gara	1	0	0	0	0	0	0	0	0	0	0	0	0	0	0	0	0	0	0	0	0	0	0	0	0	0	0	0	Pneumokocker	473	22.9	1.8	1	0	1	7	44	88	120	41	1	92	0	0		166
0	1	67	Cefotaxim + gara	0	1	0	0	0	0	0	0	0	0	0	0	0	0	0	0	0	0	0	0	0	0	0	0	0	0	0	0	Staph. Aureus	72	22.8	3	1	0	0	2	18	110	102	37	1	98	0	0		298
0	0	67	Cefotaxim + gara	0	1	0	0	0	0	0	0	0	0	0	0	0	0	0	0	0	0	0	0	0	0	0	0	0	0	0	0	Hemolytiska strep. Grupp A	231	1	2.2	1	0	1	7	20	110	160	39.8	2	94	1	0		132
0	1	67	Imipenem	0	0	0	0	0	1	0	0	0	0	0	0	0	0	0	0	0	0	0	0	0	0	0	0	0	0	0	0	Alfa-streptokocker	121	15	3.2	0	0	1	4	20	70	78	37	1	95	0	0		183
0	1	66	Cefotaxim + gara	0	1	0	0	0	0	0	0	0	0	0	0	0	0	0	0	0	0	0	0	0	0	0	0	0	0	0	0	E-coli	319	10	2	1	0	2	9	30	160	70	36.9	1	97	1	0		96
	0	66	Ciproxin	0	0	0	0	0	0	0	0	1	0	0	0	0	0	0	0	0	0	0	0	0	0	0	0	0	0	0	0	E-coli	253	3.7	17	0	1	1	9	40	130	170	38.9	1	70	0	0		6
1	0	66	Tazocin	0	0	0	0	0	0	0	1	0	0	0	0	0	0	0	0	0	0	0	0	0	0	0	0	0	0	0	0	E-coli	257	11.4	1.7	0	0	0	5	22	75	100	37.9	1	95	0	0		172
0	0	65	Cefotaxim + gara	0	1	0	0	0	0	0	0	0	0	0	0	0	0	0	0	0	0	0	0	0	0	0	0	0	0	0	0	Hemolytiska strep. Grupp B	1	7.6	1.8	1	0	1	5	24	100	160	40	1	99	0	0		236
1	1	65	Meropenem	0	0	0	0	0	0	1	0	0	0	0	0	0	0	0	0	0	0	0	0	0	0	0	0	0	0	0	0	Pneumokocker	361	6.3	5.5	0	0	2	12	60	140	110	38.5	2	95	1	0		201
1	1	65	Cefotaxim + gara	0	1	0	0	0	0	0	0	0	0	0	0	0	0	0	0	0	0	0	0	0	0	0	0	0	0	0	0	Pneumokocker	377	3		1	0	1	7	14	61	75	38.1	1	87	0	0
0	0	64	Cefotaxim	0	1	0	0	0	0	0	0	0	0	0	0	0	0	0	0	0	0	0	0	0	0	0	0	0	0	0	0	Hemolytiska strep. Grupp B	89	9.7	1.7	0	0	0	2	20	70	120	39.1	1	99	0	0		164
0	0	64	Cefotaxim	0	1	0	0	0	0	0	0	0	0	0	0	0	0	0	0	0	0	0	0	0	0	0	0	0	0	0	0	E-coli	44	16.3		0	0	1	6	23	89	110	39.4	1	95	0	0		267
0	1	65	Ekvacillin + gara	0	0	0	0	1	0	0	0	0	0	0	0	0	0	0	0	0	0	0	0	0	0	0	0	0	0	0	0	Enterokockus faecalis	163	10.3		1	0	1	5	23	92	140	40.1	1	98	0	0		310
0	1	64	Cefotaxim	0	1	0	0	0	0	0	0	0	0	0	0	0	0	0	0	0	0	0	0	0	0	0	0	0	0	0	0	E-coli	92	17.4		0	0	1	7	32	98	130	40	1	95	0	0		304
	1	63	Ciproxin + gara	0	0	0	0	0	0	0	0	1	0	0	0	0	0	0	0	0	0	0	0	0	0	0	0	0	0	0	0	E-coli	67	8.1	0.8	1	0	0	1	18	90	120	38.5	1	96	0	0		228
1	0	62	Cefotaxim + gara	0	1	0	0	0	0	0	0	0	0	0	0	0	0	0	0	0	0	0	0	0	0	0	0	0	0	0	0	E-coli	296	27	8.5	1	0	1	7	30	78	100	37.5	1	93	1	0		115
	0	63	Ciproxin + gara	0	0	0	0	0	0	0	0	1	0	0	0	0	0	0	0	0	0	0	0	0	0	0	0	0	0	0	0	E-coli	84	9.7	1	1	0	0	2	22	85	125	37.5	1	99	0	0		152
1	1	62	Cefotaxim	0	1	0	0	0	0	0	0	0	0	0	0	0	0	0	0	0	0	0	0	0	0	0	0	0	0	0	0	Pneumokocker	352	5.4	2.1	0	0	0	5	22	90	101	37.3	1	93	0	0		161
1	1	62	Cefotaxim	0	1	0	0	0	0	0	0	0	0	0	0	0	0	0	0	0	0	0	0	0	0	0	0	0	0	0	0	Klebsiella pneumoniae	57	8.5	3.6	0	0	0	8	22	125	140	38.1	1	89	1	0		74
	0	61	Bensyl-pc	1	0	0	0	0	0	0	0	0	0	0	0	0	0	0	0	0	0	0	0	0	0	0	0	0	0	0	0	Pneumokocker	199	7.8	1.4	0	0	0	2	20	90	150	37.6	1	93	0	0		206
0	0	60	Ekvacillin + gara	0	0	0	0	1	0	0	0	0	0	0	0	0	0	0	0	0	0	0	0	0	0	0	0	0	0	0	0	Pneumokocker	241	14.9		1	0	0	3	16	95	150	39.4	1	99	0	0		107
0	1	61	Cefotaxim + gara	0	1	0	0	0	0	0	0	0	0	0	0	0	0	0	0	0	0	0	0	0	0	0	0	0	0	0	0	Staph. Aureus	305	7	1.5	1	0	0	4	22	100	160	37.4	1	95	1	0		198
1	0	59	Cefuroxim	0	0	0	1	0	0	0	0	0	0	0	0	0	0	0	0	0	0	0	0	0	0	0	0	0	0	0	0	Pneumokocker	499	13.3	3	0	0	0	3	20	95	140	37.7	1	93	0	0
1	1	59	Tazocin	0	0	0	0	0	0	0	1	0	0	0	0	0	0	0	0	0	0	0	0	0	0	0	0	0	0	0	0	E-coli	133	2.5	4.6	0	0	1	6	16	100	80	40.5	1	98	0	0		99
1	1	59	Bensyl-pc	1	0	0	0	0	0	0	0	0	0	0	0	0	0	0	0	0	0	0	0	0	0	0	0	0	0	0	0	Haemophilus influenzae	89	19.1	1.4	0	0	1	5	40	100	126	39	1	96	0	0		475
	0	59	Cefotaxim	0	1	0	0	0	0	0	0	0	0	0	0	0	0	0	0	0	0	0	0	0	0	0	0	0	0	0	0	Pneumokocker	312	6.7	2.1	0	0	2	8	26	76	150	38.5	2	95	1	0		233
0	1	57	Cefotaxim + gara	0	1	0	0	0	0	0	0	0	0	0	0	0	0	0	0	0	0	0	0	0	0	0	0	0	0	0	0	Enterokocker faecalis	59	15.8	2.7	1	0	1	9	30	117	147	38.8	1	89	1	0		257
	0	57	Ciproxin + gara	0	0	0	0	0	0	0	0	1	0	0	0	0	0	0	0	0	0	0	0	0	0	0	0	0	0	0	0	E-coli	171	11.8		1	0	0	4	22	90	130	39.3	1	99	0	0		214
0	0	56	Cefotaxim + gara	0	1	0	0	0	0	0	0	0	0	0	0	0	0	0	0	0	0	0	0	0	0	0	0	0	0	0	0	Hemolytiska strep. Grupp B	379	2		1	0	1	5	24	110	120	39.3	1	96	0	0		61
0	1	57	Bensyl-pc + gara	1	0	0	0	0	0	0	0	0	0	0	0	0	0	0	0	0	0	0	0	0	0	0	0	0	0	0	0	Pneumokocker	305	20	1.3	1	0	0	2	16	105	125	38.7	1	97	1	0		149
	0	57	0	0	0	0	0	0	0	0	0	0	0	0	0	0	0	0	0	0	0	0	0	0	0	0	0	0	0	0	0	Campylobacter jejuni	39	10.4		0	0	1	5	28	63	110	37.3	1	95	0	0		314
0	1	57	Cefotaxim + gara	0	1	0	0	0	0	0	0	0	0	0	0	0	0	0	0	0	0	0	0	0	0	0	0	0	0	0	0	Hemolytiska strep. Grupp G	204	23	3.9	1	0	1	4	24	110	115	38.7	1	98	0	0		57
1	0	55	Ekvacillin	0	0	0	0	1	0	0	0	0	0	0	0	0	0	0	0	0	0	0	0	0	0	0	0	0	0	0	0	E-coli	195	17.3	3.3	0	0	0	3	18	90	118	38.3	1	92	0	0		148
0	1	56	Meropenem	0	0	0	0	0	0	1	0	0	0	0	0	0	0	0	0	0	0	0	0	0	0	0	0	0	0	0	0	Enterobacter cloacae	64	26.5		0	1	1	9	16	115	114	38.5	2	90	1	0		19
	0	55	Ciproxin + gara	0	0	0	0	0	0	0	0	1	0	0	0	0	0	0	0	0	0	0	0	0	0	0	0	0	0	0	0	E-coli	467	9.9		1	0	0	3	22	85	110	37	1	98	0	0		150
	0	55	Ciproxin + gara	0	0	0	0	0	0	0	0	1	0	0	0	0	0	0	0	0	0	0	0	0	0	0	0	0	0	0	0	E-coli	1	17.3		1	0	1	3	26	70	130	37.7	1	98	0	0		247
	1	54	0	0	0	0	0	0	0	0	0	0	0	0	0	0	0	0	0	0	0	0	0	0	0	0	0	0	0	0	0	Salmonella	61	8		0	0	0	1	18	90	120	38.8	1	96	0	0		360
0	0	55	Bensyl-pc + gara	1	0	0	0	0	0	0	0	0	0	0	0	0	0	0	0	0	0	0	0	0	0	0	0	0	0	0	0	E-coli	207	12.2	1.2	1	0	0	4	18	125	185	40.3	1	97	0	0		166
1	0	53	Cefotaxim + gara	0	1	0	0	0	0	0	0	0	0	0	0	0	0	0	0	0	0	0	0	0	0	0	0	0	0	0	0	Pneumokocker	352	5.4	2.1	1	0	0	5	22	90	101	37.3	1	93	0	0		161
0	0	54	Cefotaxim + gara	0	1	0	0	0	0	0	0	0	0	0	0	0	0	0	0	0	0	0	0	0	0	0	0	0	0	0	0	KNS		10.4	2.7	1	0	0	2	20	80	120	39.4	1	98	0	0		189
0	1	51	Cefotaxim + gara	0	1	0	0	0	0	0	0	0	0	0	0	0	0	0	0	0	0	0	0	0	0	0	0	0	0	0	0	Bacteroides	24	2.7	1.8	1	0	1	7	28	120	120	40.6	1	98	1	0		108
0	0	52	Cefotaxim + gara	0	1	0	0	0	0	0	0	0	0	0	0	0	0	0	0	0	0	0	0	0	0	0	0	0	0	0	0	Pneumokocker	437	4	5	1	0	2	11	25	105	183	39.4	3	93	1	0		77
1	1	53	Cefotaxim	0	1	0	0	0	0	0	0	0	0	0	0	0	0	0	0	0	0	0	0	0	0	0	0	0	0	0	0	Pneumokocker	340	24.5	1.9	0	0	1	9	40	92	112	40.5	1	91	0	0		460
	1	51	Bensyl-pc	1	0	0	0	0	0	0	0	0	0	0	0	0	0	0	0	0	0	0	0	0	0	0	0	0	0	0	0	Pneumokocker	225	11.5	1.3	0	0	0	4	22	98	138	38.3	1	96	0	0		117
0	1	50	Tazocin + gara	0	0	0	0	0	0	0	1	0	0	0	0	0	0	0	0	0	0	0	0	0	0	0	0	0	0	0	0	Alfa-streptokocker	322	13.2	3.3	1	0	0	3	16	110	120	40.2	1	98	0	0		202
0	1	51	Cefotaxim + gara	0	1	0	0	0	0	0	0	0	0	0	0	0	0	0	0	0	0	0	0	0	0	0	0	0	0	0	0	Alfa-streptokocker	145	19.3		1	0	0	3	15	76	100	35.6	1	100	1	0		190
0	0	50	Bensyl-pc	1	0	0	0	0	0	0	0	0	0	0	0	0	0	0	0	0	0	0	0	0	0	0	0	0	0	0	0	Francisella tularensis	119	6.5		0	0	1	4	20	110	90	37	1	96	1	0		163
	1	50	Cefotaxim + gara	0	1	0	0	0	0	0	0	0	0	0	0	0	0	0	0	0	0	0	0	0	0	0	0	0	0	0	0	Staph. Aureus	122	5.2	1	1	0	0	1	12	80	140	38.2	1	98	0	0		86
1	1	47	Cefotaxim	0	1	0	0	0	0	0	0	0	0	0	0	0	0	0	0	0	0	0	0	0	0	0	0	0	0	0	0	E-coli	172	18.4	3.2	0	0	0	6	18	115	148	38.1	1	84	0	0		211
1	1	47	Cefotaxim	0	1	0	0	0	0	0	0	0	0	0	0	0	0	0	0	0	0	0	0	0	0	0	0	0	0	0	0	E-coli	313	22.7	2.3	0	0	0	5	18	116	140	39	1	93	0	0		221
	0	47	Ciproxin	0	0	0	0	0	0	0	0	1	0	0	0	0	0	0	0	0	0	0	0	0	0	0	0	0	0	0	0	E-coli	36	8.4	1.2	0	0	0	5	20	120	119	39.3	1	95	0	0		229
	0	45	Ciproxin	0	0	0	0	0	0	0	0	1	0	0	0	0	0	0	0	0	0	0	0	0	0	0	0	0	0	0	0	Salmonella	61	9.4		0	0	0	1	20	80	120	38.2	1	98	0	0		375
	0	45	Ciproxin + gara	0	0	0	0	0	0	0	0	1	0	0	0	0	0	0	0	0	0	0	0	0	0	0	0	0	0	0	0	E-coli	227	14.9	0.9	1	0	0	0	16	86	150	37.3	1	98	0	0		202
0	0	45	Cefotaxim	0	1	0	0	0	0	0	0	0	0	0	0	0	0	0	0	0	0	0	0	0	0	0	0	0	0	0	0	E-coli	295	19.4	4.4	0	0	0	4	16	100	136	37.8	1	90	0	0		288
	1	44	Ciproxin + gara	0	0	0	0	0	0	0	0	1	0	0	0	0	0	0	0	0	0	0	0	0	0	0	0	0	0	0	0	E-coli	198	6.2		1	0	1	8	28	120	140	41	1	95	0	0		221
0	0	44	Bensyl-pc + gara	1	0	0	0	0	0	0	0	0	0	0	0	0	0	0	0	0	0	0	0	0	0	0	0	0	0	0	0	Alfa-streptokocker	46	9	1.5	1	0	0	3	18	71	114	39.5	1	95	0	0		176
	1	42	Bensyl-pc	1	0	0	0	0	0	0	0	0	0	0	0	0	0	0	0	0	0	0	0	0	0	0	0	0	0	0	0	Pneumokocker	208	18.3	3.7	0	0	0	2	16	90	110	38.1	1	96	0	0
	1	42	Bensyl-pc	1	0	0	0	0	0	0	0	0	0	0	0	0	0	0	0	0	0	0	0	0	0	0	0	0	0	0	0	Strep. mitis	120	4.2	0.8	0	0	1	6	24	84	110	27.3	1	98	0	0		97
1	1	41	Cefotaxim + gara	0	1	0	0	0	0	0	0	0	0	0	0	0	0	0	0	0	0	0	0	0	0	0	0	0	0	0	0	Pneumokocker	371	14.7	2.8	1	0	1	9	32	122	150	38.4	1	91	0	0		184
1	0	41	Bensyl-pc + gara	1	0	0	0	0	0	0	0	0	0	0	0	0	0	0	0	0	0	0	0	0	0	0	0	0	0	0	0	Klebsiella pneumoniae	203	13.7	1.6	1	0	1	7	24	108	150	38.4	1	91	0	0		131
0	1	40	Cefotaxim	0	1	0	0	0	0	0	0	0	0	0	0	0	0	0	0	0	0	0	0	0	0	0	0	0	0	0	0	Staph. Aureus	320	6	2.3	0	0	1	7	24	124	110	38.8	1	95	0	0		87
	1	39	Bensyl-pc + gara	1	0	0	0	0	0	0	0	0	0	0	0	0	0	0	0	0	0	0	0	0	0	0	0	0	0	0	0	Alfa-streptokocker	67	10		1	0	0	1	18	110	130	38	1	98	0	0		297
1	0	39	Tazocin	0	0	0	0	0	0	0	1	0	0	0	0	0	0	0	0	0	0	0	0	0	0	0	0	0	0	0	0	E-coli	306	15.2	1.5	0	0	1	8	24	116	140	70	1	93	0	0		115
	1	38	0	0	0	0	0	0	0	0	0	0	0	0	0	0	0	0	0	0	0	0	0	0	0	0	0	0	0	0	0	Staph. Aureus	438	11.1	1.2	0	0	0	1	16	86	130	38.6	1	99	0	0		183
	1	36	Clindamycin	0	0	0	0	0	0	0	0	0	1	0	0	0	0	0	0	0	0	0	0	0	0	0	0	0	0	0	0	Staph. Aureus	33	6.5		0	0	0	0	18	72	120	37.4	1	99	0	0		344
	0	35	Cefotaxim	0	1	0	0	0	0	0	0	0	0	0	0	0	0	0	0	0	0	0	0	0	0	0	0	0	0	0	0	GBS	271	10.7	3.2	0	0	1	5	24	100	113	39.2	1	99	0	0		262
	1	33	0	0	0	0	0	0	0	0	0	0	0	0	0	0	0	0	0	0	0	0	0	0	0	0	0	0	0	0	0	Campylobacter	72	10.1	1.5	0	0	0	0	20	90	140	37.3	1	100	0	0		328
	1	32	Ciproxin	0	0	0	0	0	0	0	0	1	0	0	0	0	0	0	0	0	0	0	0	0	0	0	0	0	0	0	0	Salmonella	67	5.2	2.8	0	0	0	3	20	95	120	38.2	1	95	0	0
	0	32	Bensyl-pc	1	0	0	0	0	0	0	0	0	0	0	0	0	0	0	0	0	0	0	0	0	0	0	0	0	0	0	0	Fusobacterium Necrophorum	45	12.5	2.2	0	0	0	7	22	125	120	38.8	1	93	0	0		215
	1	31	Cefotaxim	0	1	0	0	0	0	0	0	0	0	0	0	0	0	0	0	0	0	0	0	0	0	0	0	0	0	0	0	Pneumokocker	4	10.7	3	0	0	2	6	23	80	120	38.2	2	100	1	0		162
	1	29	Bensyl-pc + gara	1	0	0	0	0	0	0	0	0	0	0	0	0	0	0	0	0	0	0	0	0	0	0	0	0	0	0	0	Staph. Aureus	185	11.1	2.1	1	0	0	7	20	140	100	39.4	1	96	0	0		86
	0	28	Ciproxin + gara	0	0	0	0	0	0	0	0	1	0	0	0	0	0	0	0	0	0	0	0	0	0	0	0	0	0	0	0	E-coli	234	16	0.8	1	0	1	4	24	100	125	38.3	1	100	0	0		169
	0	28	Ciproxin + gara	0	0	0	0	0	0	0	0	1	0	0	0	0	0	0	0	0	0	0	0	0	0	0	0	0	0	0	0	E-coli	145	16.6		1	0	0	4	12	114	120	39.9	1	98	0	0		177
0	1	26	Tazocin + gara	0	0	0	0	0	0	0	1	0	0	0	0	0	0	0	0	0	0	0	0	0	0	0	0	0	0	0	0	Staph. Aureus	209	10.6	1.6	1	0	1	7	14	110	70	40.5	1	95	0	0		229
	0	25	Ciproxin	0	0	0	0	0	0	0	0	1	0	0	0	0	0	0	0	0	0	0	0	0	0	0	0	0	0	0	0	E-coli	72	10	0.8	0	0	1	2	24	85	125	36.8	1	100	0	0		205
	1	24	0	0	0	0	0	0	0	0	0	0	0	0	0	0	0	0	0	0	0	0	0	0	0	0	0	0	0	0	0	Salmonella	50	6.3	2.6	0	0	0	3	16	104	120	40.2	1	98	0	0		191
0	0	22	Cefotaxim	0	1	0	0	0	0	0	0	0	0	0	0	0	0	0	0	0	0	0	0	0	0	0	0	0	0	0	0	Staph. Aureus	387	11.4	5.9	0	0	2	12	28	124	118	39.2	2	92	1	0		297
	1	22	Bensyl-pc + gara	1	0	0	0	0	0	0	0	0	0	0	0	0	0	0	0	0	0	0	0	0	0	0	0	0	0	0	0	GAS	127	16.3	1.3	1	0	1	6	28	110	121	40.5	1	96	0	0		150
	1	22	Amoxicillin	1	0	0	0	0	0	0	0	0	0	0	0	0	0	0	0	0	0	0	0	0	0	0	0	0	0	0	0	Pneumokocker	333	15.5		0	0	2	8	28	95	95	38.8	1	95	0	0		181
	0	21	Ciproxin	0	0	0	0	0	0	0	0	1	0	0	0	0	0	0	0	0	0	0	0	0	0	0	0	0	0	0	0	E-coli	41	11	1.3	0	0	1	7	26	130	129	39.5	1	98	0	0
	0	21	Ciproxin + gara	0	0	0	0	0	0	0	0	1	0	0	0	0	0	0	0	0	0	0	0	0	0	0	0	0	0	0	0	E-coli	174	10.2		1	0	1	4	24	96	126	38.5	1	97	0	0		166
1	1	19	Bensyl-pc	1	0	0	0	0	0	0	0	0	0	0	0	0	0	0	0	0	0	0	0	0	0	0	0	0	0	0	0	Pneumokocker	345	15.8		0	0	1	8	28	110	110	39	1	93	0	0		196
0	1	18	Bensyl-pc	1	0	0	0	0	0	0	0	0	0	0	0	0	0	0	0	0	0	0	0	0	0	0	0	0	0	0	0	Fusobacterium necrophorum	153	7.1	5	0	0	1	6	30	98	130	39.8	1	100	0	0		166
0	1	23	Tazocin	0	0	0	0	0	0	0	1	0	0	0	0	0	0	0	0	1	0	0	0	0	0	0	0	0	0	0	1	Staph. Aureus	103	8.2		0	0	0	2	16	110	150	38.1	1	100	0	0		138
	0	68	Ciproxin + gara	0	0	0	0	0	0	0	0	1	0	0	0	0	0	0	0	0	0	1	0	0	0	0	0	0	0	0	1	E-coli	109	16.1	1.7	1	0	0	2	20	80	107	38	1	95	0	0		198
0	0	98	Bensyl-pc + gara	1	0	0	0	0	0	0	0	0	0	0	0	1	0	0	0	0	0	0	0	0	0	0	0	0	0	0	1	E-coli	121	16.7		1	1	2	12	38	128	145	39	2	90	0	0		148
0	0	97	Cefotaxim	0	1	0	0	0	0	0	0	0	0	0	0	1	0	0	0	0	0	0	0	0	0	0	0	0	0	0	1	Staph. Aureus	311	29.7		0	1	1	8	18	88	100	37.5	2	90	0	0		192
1	1	94	Cefotaxim	0	1	0	0	0	0	0	0	0	0	0	0	0	0	0	0	0	0	1	0	0	0	0	0	0	0	0	1	Pneumokocker	184	26.3	4.3	0	0	0	5	22	100	118	39	1	95	0	0
1	0	93	Cefotaxim	0	1	0	0	0	0	0	0	0	0	0	0	0	0	0	0	0	0	0	0	1	0	0	0	0	0	0	1	E-coli	288	18.9		0	0	0	1	16	89	118	37.2	1	95	0	0		154
0	0	92	Cefotaxim + gara	0	1	0	0	0	0	0	0	0	0	0	0	1	0	0	0	0	0	0	0	0	0	0	0	0	0	0	1	Pseudomonas	300	4.4	5.6	1	1	3	15	32	130	60	38.6	2	82	0	0		128
0	1	92	Cefotaxim + gara	0	1	0	0	0	0	0	0	0	0	0	0	0	0	0	0	0	0	0	0	0	0	0	1	0	0	0	1	Staph. Aureus	30	14.2	2	1	0	1	7	36	119	120	39.1	1	97	0	0		238
1	1	92	Bensyl-pc + gara	1	0	0	0	0	0	0	0	0	0	0	0	0	0	0	0	0	0	0	0	0	0	0	1	0	0	0	1	Haemophilus influenzae	149	21.9		1	0	2	10	28	85	90	38.5	1	78	1	1	immunsupp. beh.
	1	90	Ciproxin + gara	0	0	0	0	0	0	0	0	1	0	0	0	0	0	0	0	0	0	0	0	0	0	0	0	1	0	0	1	Klebsiella pneumoniae	284	163	7.5	1	0	1	6	36	100	140	39.2	1	100	0	0		77
1	1	90	Bensyl-pc + gara	1	0	0	0	0	0	0	0	0	0	0	0	0	1	0	0	0	0	0	0	0	0	0	0	0	0	0	1	Pneumokocker	50	9.9		1	0	1	7	35	83	120	39	1	91	0	0		94
0	1	90	Cefotaxim	0	1	0	0	0	0	0	0	0	0	0	0	0	0	0	0	0	0	0	0	0	0	0	0	1	0	0	1	Staph. Aureus	384	13.7	3.1	0	1	2	8	24	133	120	37.4	2	98	0	0		264
	0	90	Ekvacillin	0	0	0	0	1	0	0	0	0	0	0	1	0	0	0	0	0	0	0	0	0	0	0	0	0	0	0	1	Staph. Aureus	56	14	1.3	0	0	0	3	16	85	110	37.5	1	93	0	0		320
0	1	89	Cefotaxim + gara	0	1	0	0	0	0	0	0	0	0	0	0	0	0	0	0	0	0	0	0	1	0	0	0	0	0	0	1	Staph. Aureus	421	24		1	1	2	6	32	72	130	37.5	3	98	0	0		95
0	0	88	Cefotaxim + gara	0	1	0	0	0	0	0	0	0	0	0	0	1	0	0	0	0	0	0	0	0	0	0	0	0	0	0	1	E-coli	100	10.6	1.5	1	0	1	8	32	110	170	39.2	1	93	1	0		148
0	0	88	Cefotaxim	0	1	0	0	0	0	0	0	0	0	0	1	0	0	0	0	0	0	0	0	0	0	0	0	0	0	0	1	E-coli	437	26.9	4	0	0	0	5	20	111	110	37.3	1	93	0	0		220
	0	88	Clindamycin	0	0	0	0	0	0	0	0	0	1	0	0	0	1	0	0	0	0	0	0	0	0	0	0	0	0	0	1	Pneumokocker	203	25.5	1.2	0	0	0	2	18	90	115	39.2	1	97	0	0		128
0	1	88	Cefotaxim	0	1	0	0	0	0	0	0	0	0	0	0	0	0	0	0	0	0	0	0	0	1	0	0	0	0	0	1	Proteus mirabilis	240	32	3.5	0	0	1	5	20	100	83	37	1	95	0	0		216
1	1	88	Cefotaxim + gara	0	1	0	0	0	0	0	0	0	0	0	0	0	0	0	0	0	0	1	0	0	0	0	0	0	0	0	1	Pneumokocker	343	14.4	2.8	1	0	1	10	30	150	155	38.3	1	87	1	0		205
1	1	88	Bensyl-pc + gara	1	0	0	0	0	0	0	0	0	0	0	0	1	0	0	0	0	0	0	0	0	0	0	0	0	0	0	1	Hemolytiska strep. Grupp G	112	26.6	2.2	1	0	1	6	36	80	120	39.8	1	94	0	0		374
0	1	87	Bensyl-pc + gara	1	0	0	0	0	0	0	0	0	0	0	0	0	0	0	0	0	0	0	0	0	1	0	0	0	0	0	1	E-coli	135	14.3	5.5	1	0	1	6	15	138	90	37.8	1	98	0	0		225
0	0	86	Cefotaxim + gara	0	1	0	0	0	0	0	0	0	0	0	0	0	0	0	0	0	0	0	0	0	0	0	1	0	0	0	1	Alfa-streptokocker	46	12.6	1.9	1	0	1	8	24	121	180	39.6	1	92	0	1	immunsupp. beh.	211
	0	86	Bensyl-pc	1	0	0	0	0	0	0	0	0	0	0	0	0	1	0	0	0	0	0	0	0	0	0	0	0	0	0	1	Pneumokocker	79	19.2	1.9	0	0	2	10	26	115	85	35.9	1	94	0	0		214
1	1	86	Cefotaxim + gara	0	1	0	0	0	0	0	0	0	0	0	0	0	1	0	0	0	0	0	0	0	0	0	0	0	0	0	1	E-coli	13	11.3	1.2	1	0	1	8	25	115	165	39.7	1	95	0	0		183
0	1	86	Cefotaxim	0	1	0	0	0	0	0	0	0	0	0	0	0	0	0	0	0	0	0	0	0	0	1	0	0	0	0	1	E-coli	5	8.7	1.4	0	0	0	8	22	120	100	40	1	96	0	0		172
0	0	87	Cefotaxim	0	1	0	0	0	0	0	0	0	0	0	0	0	0	0	0	0	0	1	0	0	0	0	0	0	0	0	1	E-coli	274	12.6	2.1	0	0	0	4	18	126	140	37.4	1	92	0	0		44
1	0	86	Cefotaxim + gara	0	1	0	0	0	0	0	0	0	0	0	0	0	0	0	0	0	0	0	0	1	0	0	0	0	0	0	1	E-coli	50	43.2	7.4	1	0	3	13	30	66	80	38.9	3	87	0	0		189
0	1	87	Bensyl-pc	1	0	0	0	0	0	0	0	0	0	0	0	1	0	0	0	0	0	0	0	0	0	0	0	0	0	0	1	Pseudomonas	178	7.1	1.2	0	1	2	10	25	92	90	37.5	1	88	0	0		150
1	1	86	Tazocin	0	0	0	0	0	0	0	1	0	0	0	0	0	0	0	0	0	0	0	0	1	0	0	0	0	0	0	1	E-coli	268	12.7	4	0	0	1	7	28	102	140	39.8	1	95	0	0		199
0	1	86	Cefotaxim + gara	0	1	0	0	0	0	0	0	0	0	0	0	0	0	0	0	0	0	0	0	1	0	0	0	0	0	0	1	Enterokocker faecalis	88	4.7	4.4	1	0	1	6	38	100	140	40.5	1	98	0	0		139
0	0	86	Cefotaxim	0	1	0	0	0	0	0	0	0	0	0	0	0	0	0	0	0	0	1	0	0	0	0	0	0	0	0	1	E-coli	6	8	2.9	0	0	1	8	24	106	175	40.1	1	87	0	0		183
	1	86	Cefotaxim	0	1	0	0	0	0	0	0	0	0	0	0	0	0	0	0	0	0	0	0	0	0	1	0	0	0	0	1	Alfa-streptokocker	18	15.2	3.7	0	0	1	7	36	120	140	38.6	1	95	0	0		226
1	1	85	Bensyl-pc + gara	1	0	0	0	0	0	0	0	0	0	0	0	0	0	0	0	0	0	0	0	1	0	0	0	0	0	0	1	Pneumokocker	382	15.4	2.3	1	1	0	2	20	89	140	38.4	1	95	0	0
	0	85	Doxyferm	0	0	0	0	0	0	0	0	0	0	1	1	0	0	0	0	0	0	0	0	0	0	0	0	0	0	0	1	E-coli	29	18.8	2.2	0	0	0	7	20	95	100	38.2	1	91	0	0		270
0	1	85	Tazocin	0	0	0	0	0	0	0	1	0	0	0	1	0	0	0	0	0	0	0	0	0	0	0	0	0	0	0	1	E-coli	13	11.8	3.6	0	0	2	10	44	130	140	39.1	2	96	0	0		210
	0	84	Tienam + gara	0	0	0	0	0	1	0	0	0	0	0	1	0	0	0	0	0	0	0	0	0	0	0	0	0	0	0	1	E-coli	75	6.9	1.8	1	0	1	9	40	107	140	40.7	1	82	0	0		185
0	0	84	Imipenem	0	0	0	0	0	1	0	0	0	0	0	0	0	0	0	0	0	0	1	0	0	0	0	0	0	0	0	1	E-coli	113	0.2	1.3	0	0	0	4	20	100	160	39	1	93	0	1	neutropeni	3
	0	84	Cefotaxim	0	1	0	0	0	0	0	0	0	0	0	0	0	0	0	0	0	0	0	0	0	0	0	0	1	0	0	1	Clostridium	176	24.9	2.5	0	0	0	0	18	67	115	36.4	1	96	0	0		199
0	0	83	Cefotaxim	0	1	0	0	0	0	0	0	0	0	0	0	1	0	0	0	0	0	0	0	0	0	0	0	0	0	0	1	E-coli	275	21.6	1.6	0	0	0	6	20	97	126	39.7	1	91	0	0		162
0	1	83	Tazocin	0	0	0	0	0	0	0	1	0	0	0	0	0	0	0	0	0	0	0	0	0	0	0	0	1	0	0	1	Serratia marcescens	94	7.9	0.9	0	0	0	5	22	92	107	37.2	1	94	0	0		271
0	1	84	Bensyl-pc + gara	1	0	0	0	0	0	0	0	0	0	0	0	0	0	0	0	0	0	0	0	0	0	0	0	1	0	0	1	Hemolytiska strep. Grupp G	38	12.1	1.7	1	0	1	8	28	90	180	40	1	88	0	0		125
0	0	83	Cefotaxim	0	1	0	0	0	0	0	0	0	0	0	0	0	0	0	0	1	0	0	0	0	0	0	0	0	0	0	1	KNS	35	11.9		0	0	2	9	24	110	159	38.9	2	93	0	0
	0	82	Ciproxin	0	0	0	0	0	0	0	0	1	0	0	0	0	1	0	0	0	0	0	0	0	0	0	0	0	0	0	1	E-coli	60	10.3	2.5	0	0	0	4	22	75	178	39.7	1	96	0	0		181
1	0	83	Bensyl-pc + gara	1	0	0	0	0	0	0	0	0	0	0	0	0	0	0	0	1	0	0	0	0	0	0	0	0	0	0	1	Pneumokocker	111	13.4	1.6	1	0	0	1	18	70	140	37.6	1	95	0	0		0
1	1	82	Cefotaxim + gara	0	1	0	0	0	0	0	0	0	0	0	0	0	0	0	0	0	0	0	0	0	0	0	1	0	0	0	1	Staph. Aureus	375	10.2	2	1	0	0	5	22	92	100	37	1	96	1	1	immunsupp. beh.	88
1	1	82	Imipenem + gara	0	0	0	0	0	1	0	0	0	0	0	0	1	0	0	0	0	0	0	0	0	0	0	0	0	0	0	1	Staph. Aureus	147	19.7	2.1	1	0	1	8	30	90	115	39.7	1	95	1	0		193
0	1	81	Cefotaxim + gara	0	1	0	0	0	0	0	0	0	0	0	0	0	0	0	0	0	0	1	0	0	0	0	0	0	0	0	1	E-coli	29	6.3	16	1	1	3	16	40	150	65	38.6	8	91	0	0		236
0	1	81	Cefotaxim + gara	0	1	0	0	0	0	0	0	0	0	0	0	0	0	0	0	0	0	1	0	0	0	0	0	0	0	0	1	Staph. Aureus	34	13.3	7.1	1	0	2	12	24	115	109	38.9	2	80	0	0		227
0	1	82	Cefotaxim	0	1	0	0	0	0	0	0	0	0	0	1	0	0	0	0	0	0	0	0	0	0	0	0	0	0	0	1	Staph. Saprophytikus	12	23.2	4.1	0	0	1	8	35	112	113	37.9	1	80	0	0		202
0	1	82	Bensyl-pc + gara	1	0	0	0	0	0	0	0	0	0	0	0	1	0	0	0	0	0	0	0	0	0	0	0	0	0	0	1	Staph. Aureus	12	14.3	3.3	1	0	2	9	40	72	124	39.5	2	94	0	0		207
	0	80	Ciproxin + gara	0	0	0	0	0	0	0	0	1	0	0	1	0	0	0	0	0	0	0	0	0	0	0	0	0	0	0	1	E-coli	118	10.1	1.7	1	0	0	9	22	126	166	40.4	1	91	0	0		222
1	1	80	Tazocin	0	0	0	0	0	0	0	1	0	0	0	0	0	0	0	0	0	0	0	0	0	0	0	0	1	0	0	1	Pneumokocker	60	18.8	1.3	0	0	1	11	30	60	100	35	1	85	0	0		108
	0	80	Bensyl-pc + gara	1	0	0	0	0	0	0	0	0	0	0	1	0	0	0	0	0	0	0	0	0	0	0	0	0	0	0	1	E-coli	197	14.8	2.6	1	0	1	5	30	73	160	39.8	1	97	1	0		104
0	0	80	Bensyl-pc + gara	1	0	0	0	0	0	0	0	0	0	0	1	0	0	0	0	0	0	0	0	0	0	0	0	0	0	0	1	E-coli	197	14.8	5.2	1	0	2	8	30	72	160	39.8	2	97	1	0		104
1	0	79	Cefotaxim + gara	0	1	0	0	0	0	0	0	0	0	0	0	0	1	0	0	0	0	0	0	0	0	0	0	0	0	0	1	Pneumokocker	343	22.1	2.5	1	0	2	11	28	110	80	38.5	1	87	1	0		252
1	1	78	Tazocin	0	0	0	0	0	0	0	1	0	0	0	0	0	0	0	0	0	0	0	0	0	0	0	0	1	0	0	1	Klebsiella pneumoniae	248	26.9	2.5	0	0	0	2	22	80	130	37.2	1	97	0	0		177
1	0	79	Bensyl-pc + gara	1	0	0	0	0	0	0	0	0	0	0	0	0	0	0	0	1	0	0	0	0	0	0	0	0	0	0	1	Enterokocker faecalis	182	12.6	1.5	1	0	1	8	30	99	120	39	1	90	1	0		194
0	1	78	Cefotaxim	0	1	0	0	0	0	0	0	0	0	0	0	0	0	0	0	0	0	0	0	0	0	0	0	1	0	0	1	E-coli	40	28.1	7.1	0	1	1	10	34	130	110	38.7	1	88	1	0		263
	1	78	Cefotaxim	0	1	0	0	0	0	0	0	0	0	0	0	0	0	0	0	0	0	0	0	1	0	0	0	0	0	0	1	Alfa-streptokocker	30	16.3	1.6	0	0	0	5	20	100	169	39.4	1	92	0	0		281
	1	78	Bensyl-pc	1	0	0	0	0	0	0	0	0	0	0	1	0	0	0	0	0	0	0	0	0	0	0	0	0	0	0	1	Pneumokocker	245	22.8	2.7	0	0	1	10	35	120	110	38.2	1	84	0	0
	0	77	Cefotaxim	0	1	0	0	0	0	0	0	0	0	0	0	0	0	0	0	0	0	0	0	0	0	0	0	1	0	0	1	Staph. Aureus	88	7.8	3.1	0	0	3	15	26	97	75	39.4	3	67	1	0		134
0	1	78	Cefotaxim + gara	0	1	0	0	0	0	0	0	0	0	0	0	0	0	0	0	0	0	1	0	0	0	0	0	0	0	0	1	Staph. Aureus	208	11.5	3	1	0	0	5	22	85	127	37.9	1	91	0	0		181
1	0	78	Bensyl-pc + gara	1	0	0	0	0	0	0	0	0	0	0	0	0	0	0	0	0	0	0	0	0	0	0	0	1	0	0	1	Pseudomonas	33	17.3	2.2	1	0	1	8	28	100	175	38.7	1	90	0	0		198
0	0	76	Cefotaxim + gara	0	1	0	0	0	0	0	0	0	0	0	1	0	0	0	0	0	0	0	0	0	0	0	0	0	0	0	1	Pneumokocker	290	11.6	4.2	1	1	2	13	40	120	150	39.4	2	90	1	0		179
	1	76	Ciproxin	0	0	0	0	0	0	0	0	1	0	0	0	0	0	0	0	0	0	1	0	0	0	0	0	0	0	0	1	E-coli	121	14	4.2	0	0	0	4	22	97	141	37.9	1	95	0	0		196
0	1	76	Cefotaxim	0	1	0	0	0	0	0	0	0	0	0	0	0	0	0	0	0	0	0	0	0	0	0	0	1	0	0	1	E-coli	43	17.9	1.2	0	0	0	5	22	106	180	38.9	1	95	0	0		169
0	1	75	Cefotaxim + gara	0	1	0	0	0	0	0	0	0	0	0	0	0	0	0	0	0	0	0	0	0	0	0	0	1	0	0	1	Hemolytiska strep. Grupp B	19	22.2	1.7	1	0	1	6	14	87	140	38.7	2	93	0	0		134
1	0	75	Bensyl-pc + gara	1	0	0	0	0	0	0	0	0	0	0	0	0	0	0	0	0	0	0	0	0	0	0	0	1	0	0	1	Pneumokocker	434	19.6	3.8	1	0	1	11	30	144	130	39.1	1	75	1	0		299
1	0	76	Tazocin	0	0	0	0	0	0	0	1	0	0	0	1	0	0	0	0	0	0	0	0	0	0	0	0	0	0	0	1	Pseudomonas	40	24.8		0	0	1	5	28	100	130	37.4	1	95	0	0		280
0	0	75	Cefotaxim + gara	0	1	0	0	0	0	0	0	0	0	0	0	1	0	0	0	0	0	0	0	0	0	0	0	0	0	0	1	E-coli	466	25.1	3.7	1	0	1	7	20	99	124	38.5	2	93	0	0		270
0	1	76	Cefotaxim + gara	0	1	0	0	0	0	0	0	0	0	0	0	0	0	0	0	0	0	1	0	0	0	0	0	0	0	0	1	E-coli	122	14.6	2.4	1	0	1	7	32	110	110	38.4	1	94	0	0		228
	0	75	0	0	0	0	0	0	0	0	0	0	0	0	1	0	0	0	0	0	0	0	0	0	0	0	0	0	0	0	1	Pneumokocker	46	7	2.7	0	0	1	11	30	180	100	38.9	1	92	0	0		213
1	0	74	Imipenem	0	0	0	0	0	1	0	0	0	0	0	0	0	0	0	0	0	0	1	0	0	0	0	0	0	0	0	1	Staph. Aureus	222	18	1.1	0	0	2	12	25	93	142	40.2	2	86	1	0		216
1	0	75	Cefotaxim	0	1	0	0	0	0	0	0	0	0	0	0	0	0	0	0	0	0	0	0	0	0	0	0	1	0	0	1	Proteus mirabilis	173	21.6	4.6	0	0	0	3	20	90	115	38.3	1	92	0	0		129
1	0	74	Bensyl-pc	1	0	0	0	0	0	0	0	0	0	0	1	0	0	0	0	0	0	0	0	0	0	0	0	0	0	0	1	Pasteurella multocida	36	24.2	1.9	0	0	1	8	24	115	116	38.6	1	90	0	0		267
1	1	73	Bensyl-pc + gara	1	0	0	0	0	0	0	0	0	0	0	0	0	0	0	0	1	0	0	0	0	0	0	0	0	0	0	1	Pneumokocker	64	18	1.2	1	0	1	3	24	80	120	37.1	1	94	0	0		187
	0	73	Ciproxin + gara	0	0	0	0	0	0	0	0	1	0	0	0	0	1	0	0	0	0	0	0	0	0	0	0	0	0	0	1	E-coli	120	10.8	1.4	1	0	0	1	14	68	130	37.4	1	95	0	0		191
	1	73	0	0	0	0	0	0	0	0	0	0	0	0	0	0	0	0	0	0	0	0	0	0	0	0	1	0	0	0	1	Ent. faecalis	269	9.4		0	0	0	1	20	100	152	37	1	96	0	0
	0	73	Meronem + gara	0	0	0	0	0	0	1	0	0	0	0	0	0	0	0	0	0	0	1	0	0	0	0	0	0	0	0	1	E-coli	3	5.6	4.2	1	0	1	2	24	90	170	37.8	1	98	1	0		26
0	0	72	Cefotaxim	0	1	0	0	0	0	0	0	0	0	0	1	0	0	0	0	0	0	0	0	0	0	0	0	0	0	0	1	Pneumokocker	333	19.1		0	0	0	5	18	90	140	39.9	1	81	0	0		336
1	1	72	Cefotaxim + gara	0	1	0	0	0	0	0	0	0	0	0	0	0	0	0	0	1	0	0	0	0	0	0	0	0	0	0	1	Staph. Aureus	183	13	3.3	1	0	2	6	30	90	81	37.2	1	97	0	0		112
	0	72	0	0	0	0	0	0	0	0	0	0	0	0	0	0	0	0	0	0	0	1	0	0	0	0	0	0	0	0	1	Salmonella	129	13.1	2.5	0	0	0	0	20	90	150	38	1	98	0	0		317
1	1	71	Cefotaxim + gara	0	1	0	0	0	0	0	0	0	0	0	1	0	0	0	0	0	0	0	0	0	0	0	0	0	0	0	1	Staph. Saprophyticus	216	12.6	3.7	1	0	1	6	24	140	165	37.1	1	95	0	0		387
	0	71	Ciproxin + gara	0	0	0	0	0	0	0	0	1	0	0	0	0	0	0	0	0	0	1	0	0	0	0	0	0	0	0	1	E-coli	136	14.1	2.1	1	0	0	0	16	57	130	37.6	1	98	0	0		190
1	1	71	Cefotaxim + gara	0	1	0	0	0	0	0	0	0	0	0	0	0	0	0	0	0	0	1	0	0	0	0	0	0	0	0	1	Staph. Aureus	238	13.8	2.8	1	0	1	7	26	108	140	38	1	90	0	0		370
1	1	71	Cefotaxim	0	1	0	0	0	0	0	0	0	0	0	0	0	0	0	0	0	0	0	0	0	0	0	1	0	0	0	1	Pneumokocker	402	10.3	1.8	0	0	0	5	20	110	115	38.3	1	91	0	1	immunsupp. beh.	341
	1	70	Ciproxin + gara	0	0	0	0	0	0	0	0	1	0	0	0	0	0	0	0	0	0	1	0	0	0	0	0	0	0	0	1	E-coli	5	13.5	2.6	1	0	1	7	28	90	160	39.5	1	92	0	0		180
1	0	71	Bensyl-pc + gara	1	0	0	0	0	0	0	0	0	0	0	1	0	0	0	0	0	0	0	0	0	0	0	0	0	0	0	1	Pneumokocker	251	19.4	3	1	0	0	5	18	120	112	38	1	85	0	0
0	0	69	Cefotaxim	0	1	0	0	0	0	0	0	0	0	0	0	0	0	0	0	0	0	1	0	0	0	0	0	0	0	0	1	Klebsiella pneumoniae	309	3	8.7	0	0	2	10	36	110	80	39	1	92	1	0		122
0	0	71	Tazocin	0	0	0	0	0	0	0	1	0	0	0	0	0	0	0	0	0	0	1	0	0	0	0	0	0	0	0	1	E-coli	121	19.7		0	0	1	7	30	84	100	38.1	1	94	0	0		281
0	0	69	Bensyl-pc	1	0	0	0	0	0	0	0	0	0	0	0	0	0	0	0	0	0	1	0	0	0	0	0	0	0	0	1	E-coli	9	22.6		0	0	2	11	30	107	140	39.3	2	92	0	0		262
0	1	70	Imipenem + gara	0	0	0	0	0	1	0	0	0	0	0	0	0	0	0	0	0	0	0	0	0	0	1	0	0	0	0	1	Staph. Aureus	329	11.6	6.7	1	0	2	12	40	136	70	38.8	1	92	1	0		748
0	1	70	Bensyl-pc + gara	1	0	0	0	0	0	0	0	0	0	0	0	0	0	0	0	0	0	1	0	0	0	0	0	0	0	0	1	Proteus mirabilis	221	12.2	2.1	1	0	1	5	35	84	163	36.7	1	92	0	0		231
0	1	69	Cefotaxim	0	1	0	0	0	0	0	0	0	0	0	0	0	0	0	0	0	0	0	0	1	0	0	0	0	0	0	1	Staph. Aureus	236	17		0	0	1	3	24	85	130	37	1	95	0	0		219
0	1	68	Bensyl-pc	1	0	0	0	0	0	0	0	0	0	0	0	0	0	0	0	0	0	1	0	0	0	0	0	0	0	0	1	Pasteurella multocida	23	13.7	2.7	0	0	1	6	24	100	180	38	1	91	0	0		275
1	0	67	Tazocin + gara	0	0	0	0	0	0	0	1	0	0	0	0	0	0	0	0	0	0	1	0	0	0	0	0	0	0	0	1	Staph. Aureus	369	28.6	5	1	0	1	5	35	110	130	38.1	1	97	1	0		86
1	1	66	Cefuroxim	0	0	0	1	0	0	0	0	0	0	0	1	0	0	0	0	0	0	0	0	0	0	0	0	0	0	0	1	Staph. Aureus	50	14.5	2.5	0	0	0	3	20	80	142	37.2	1	74	0	0		288
1	0	66	Imipenem	0	0	0	0	0	1	0	0	0	0	0	0	0	0	0	0	0	0	0	0	0	0	0	1	0	0	0	1	Hemolytiska strep. Grupp A	137	17.5	1.5	0	0	1	5	23	87	100	38.5	1	97	0	1	immunsupp. beh.	182
1	1	65	Cefotaxim + gara	0	1	0	0	0	0	0	0	0	0	0	0	0	0	0	0	0	0	1	0	0	0	0	0	0	0	0	1	Hemolytiska strep. Grupp A	361	14.6		1	1	0	7	18	131	159	39	1	89	0	0		140
	0	65	Ciproxin + gara	0	0	0	0	0	0	0	0	1	0	0	0	0	0	0	0	0	0	1	0	0	0	0	0	0	0	0	1	E-coli	173	12.3		1	0	0	0	18	64	135	37.1	1	97	0	0		150
	0	64	Ciproxin + gara	0	0	0	0	0	0	0	0	1	0	0	1	0	0	0	0	0	0	0	0	0	0	0	0	0	0	0	1	E-coli	137	18.8		1	0	0	4	12	114	140	39.4	1	98	0	0		321
0	1	64	Cefotaxim	0	1	0	0	0	0	0	0	0	0	0	0	0	0	0	0	0	0	0	0	1	0	0	0	0	0	0	1	Klebsiella pneumoniae	33	15	3.3	0	0	0	3	16	100	115	38.9	1	95	0	0		140
0	0	65	Tazocin	0	0	0	0	0	0	0	1	0	0	0	0	0	0	0	0	0	0	1	0	0	0	0	0	0	0	0	1	Pneumokocker	24	16.8		0	0	2	9	26	90	159	39.6	3	94	0	0		320
	0	63	0	0	0	0	0	0	0	0	0	0	0	0	0	0	0	0	0	0	0	1	0	0	0	0	0	0	0	0	1	Salmonella	59	8		0	0	1	6	12	70	96	34.8	1	94	0	0		288
1	0	63	Tazocin	0	0	0	0	0	0	0	1	0	0	0	0	0	0	0	0	0	0	0	0	0	0	0	1	0	0	0	1	Hemolytiska strep. Grupp G	375	29.1	3	0	0	1	3	18	90	94	36.9	1	95	0	1	immunsupp. beh.	228
1	1	63	Tazocin	0	0	0	0	0	0	0	1	0	0	0	0	0	0	0	0	0	0	0	0	0	0	0	1	0	0	0	1	Hemolytiska strep. Grupp G	69	12	2.5	0	0	1	5	20	90	95	39.5	1	95	0	1	immunsupp. beh.	441
0	1	62	Cefotaxim + gara	0	1	0	0	0	0	0	0	0	0	0	0	0	0	0	0	0	0	0	0	0	0	0	1	0	0	0	1	Fusobacterium necrophorum	345		3.9	1	0	0	3	20	93	110	37.7	1	95	0	1	neutropeni	97
1	0	61	Cefotaxim	0	1	0	0	0	0	0	0	0	0	0	0	0	0	0	0	0	0	0	0	0	0	0	0	1	0	0	1	Proteus mirabilis	31	25.7	3.8	0	0	1	7	34	180	150	38.5	1	97	0	0		231
1	1	61	Bensyl-pc + gara	1	0	0	0	0	0	0	0	0	0	0	1	0	0	0	0	0	0	0	0	0	0	0	0	0	0	0	1	Pneumokocker	413	21.7		1	0	2	12	32	180	89	36.4	1	78	0	0		123
0	0	61	Cefotaxim + gara	0	1	0	0	0	0	0	0	0	0	0	0	0	0	0	0	0	0	1	0	0	0	0	0	0	0	0	1	E-coli	263	14.5	1.5	1	0	1	4	20	89	85	38.9	1	99	0	0		198
0	0	60	Cefotaxim + gara	0	1	0	0	0	0	0	0	0	0	0	0	0	0	0	0	0	0	1	0	0	0	0	0	0	0	0	1	Staph. Aureus	118	15.4	2.2	1	0	0	4	20	91	150	40.1	1	95	1	0		148
0	1	61	Bensyl-pc + gara	1	0	0	0	0	0	0	0	0	0	0	0	0	0	0	0	0	0	1	0	0	0	0	0	0	0	0	1	Neisseria meningitidis serogupp Y	309	13.1	1.9	1	0	0	4	18	110	160	39.2	1	94	0	0		191
0	0	60	Tazocin + gara	0	0	0	0	0	0	0	1	0	0	0	0	0	0	0	0	0	0	1	0	0	0	0	0	0	0	0	1	E-coli	381	10.6	1.1	1	0	1	7	34	80	130	39.6	1	93	0	0		161
1	0	60	Cefotaxim + gara	0	1	0	0	0	0	0	0	0	0	0	0	0	0	0	0	0	0	0	0	0	0	1	0	0	0	0	1	E-coli	302	26.6		1	0	1	4	24	92	120	38.9	1	98	0	0		166
0	0	57	Tazocin	0	0	0	0	0	0	0	1	0	0	0	0	0	0	0	0	0	0	1	0	0	0	0	0	0	0	0	1	Klebsiella pneumoniae	315	14.8	2.2	0	0	1	6	28	112	150	36.4	1	94	0	0		201
0	0	53	Cefuroxim + gara	0	0	0	1	0	0	0	0	0	0	0	0	0	0	0	0	0	0	1	0	0	0	0	0	0	0	0	1	E-coli	176	12.4	2.4	1	0	0	1	18	110	145	37.1	1	100	0	0		212
0	0	52	Cefotaxim	0	1	0	0	0	0	0	0	0	0	0	0	0	0	0	0	0	0	1	0	0	0	0	0	0	0	0	1	E-coli	271	13.4	9.9	0	0	2	10	35	115	95	38.2	1	93	0	0		105
1	1	44	Cefotaxim	0	1	0	0	0	0	0	0	0	0	0	0	0	0	0	0	0	0	1	0	0	0	0	0	0	0	0	1	Staph. Aureus	348	25.2	2	0	0	1	5	31	72	190	39	1	95	0	0		229
0	1	44	Cefotaxim + gara	0	1	0	0	0	0	0	0	0	0	0	0	0	0	0	0	0	0	1	0	0	0	0	0	0	0	0	1	Klebsiella pneumoniae	258	10.1		1	0	1	5	20	91	140	38.2	2	97	0	0		137
0	0	42	Cefotaxim	0	1	0	0	0	0	0	0	0	0	0	0	0	0	0	0	0	0	0	0	0	0	0	1	0	0	0	1	E-coli	37	8.1	1.4	0	0	1	7	25	125	158	39.7	1	97	0	0		127
	0	39	Bensyl-pc + Ekvacillin	1	0	0	0	1	0	0	0	0	0	0	1	0	0	0	0	0	0	0	0	0	0	0	0	0	0	0	1	Pneumokocker	253	24	1.7	0	0	2	10	28	120	90	38.8	1	95	1	0		256
0	0	38	Ekvacillin	0	0	0	0	1	0	0	0	0	0	0	0	0	0	0	0	0	0	0	0	0	0	0	0	0	0	1	1	Streptobacillus moniliformis (råttbettsfeber)	187	18.6	2.3	0	0	1	4	24	92	138	38.2	1	99	0	1	immunsupp. beh.	546
1	0	35	Imipenem	0	0	0	0	0	1	0	0	0	0	0	0	0	0	0	0	0	0	1	0	0	0	0	0	0	0	0	1	Staph. Aureus	247	26	3	0	0	1	7	19	117	165	37.5	2	93	0	0		245
0	0	96	Bensyl-pc + gara	1	0	0	0	0	0	0	0	0	0	0	1	1	0	0	0	0	0	0	0	0	0	0	0	0	0	0	2	Pneumokocker	347	16.4		1	0	1	4	28	87	125	37.7	1	95	0	0		418
0	0	94	Tazocin	0	0	0	0	0	0	0	1	0	0	0	0	0	0	0	0	2	0	0	0	0	0	0	0	0	0	0	2	Staph. Aureus	545	22.6	2.5	0	1	0	1	16	101	126	37.2	1	96	0	0		373
0	0	92	Cefotaxim	0	1	0	0	0	0	0	0	0	0	0	0	1	0	0	0	0	0	0	0	0	0	0	0	1	0	0	2	Hemolytiska strep. Grupp B	57	12.5	5.6	0	0	0	5	20	100	126	38.1	1	76	0	0		169
	1	92	Ciproxin	0	0	0	0	0	0	0	0	1	0	0	0	0	1	0	0	0	0	1	0	0	0	0	0	0	0	0	2	Enterobacter cloacae	226	14.7	1.3	0	0	0	3	22	75	150	37.7	1	94	0	0		239
1	0	92	Cefotaxim	0	1	0	0	0	0	0	0	0	0	0	0	0	0	0	0	2	0	0	0	0	0	0	0	0	0	0	2	Klebsiella pneumoniae	145	10.5	1.7	0	0	2	12	33	100	152	40.3	2	85	0	0		79
1	1	92	Bensyl-pc + gara	1	0	0	0	0	0	0	0	0	0	0	0	0	0	0	0	2	0	0	0	0	0	0	0	0	0	0	2	Pneumokocker	289	13.3	2.7	1	0	2	7	24	112	90	38	1	98	0	0		175
0	0	91	Cefotaxim + gara	0	1	0	0	0	0	0	0	0	0	0	0	1	0	0	0	0	0	0	0	1	0	0	0	0	0	0	2	Haemophilus influenzae	312	18.5	4.4	1	0	1	10	40	109	100	38.5	1	86	0	0		140
1	0	92	Bensyl-pc + gara	1	0	0	0	0	0	0	0	0	0	0	0	0	0	0	0	1	0	0	0	0	0	0	0	1	0	0	2	Haemophilus influenzae	14	13.7	1.7	1	0	1	8	30	110	185	38.4	1	87	1	0		247
0	0	92	Bensyl-pc + gara	1	0	0	0	0	0	0	0	0	0	0	0	1	0	0	0	0	0	0	0	1	0	0	0	0	0	0	2	Staph. Aureus	63	11.6	0.8	1	0	1	7	40	70	150	38.5	1	90	0	0		155
	1	90	Cefuroxim	0	0	0	1	0	0	0	0	0	0	0	0	0	0	0	0	2	0	0	0	0	0	0	0	0	0	0	2	E-coli	241	14.2	1.3	0	0	0	0	20	90	150	37.5	1	96	0	0		272
	0	90	Bensyl-pc + gara	1	0	0	0	0	0	0	0	0	0	0	0	0	1	0	0	0	0	1	0	0	0	0	0	0	0	0	2	Pneumokocker	236	15.4	2	1	0	1	7	25	115	105	38.7	1	98	0	0		195
	0	90	Ciproxin + gara	0	0	0	0	0	0	0	0	1	0	0	0	0	1	0	0	0	0	0	0	0	0	0	0	1	0	0	2	E-coli	80	13.4	1.5	1	0	1	6	26	69	139	38.5	1	92	0	0
1	1	89	Cefotaxim + gara	0	1	0	0	0	0	0	0	0	0	0	0	1	0	0	0	0	0	0	0	1	0	0	0	0	0	0	2	Pneumokocker	237	10.8	6.3	1	1	2	9	32	100	130	38.1	3	95	0	0		104
1	1	89	Cefotaxim	0	1	0	0	0	0	0	0	0	0	0	0	0	0	0	0	2	0	0	0	0	0	0	0	0	0	0	2	Alfa-streptokocker	137	17.5	2.9	0	0	1	5	18	101	90	38.5	1	96	0	0
0	0	88	Cefotaxim	0	1	0	0	0	0	0	0	0	0	0	0	0	0	0	0	2	0	0	0	0	0	0	0	0	0	0	2	E-coli	182	17.4		0	1	0	2	14	60	133	36.3	1	93	0	0		217
	0	88	0	0	0	0	0	0	0	0	0	0	0	0	0	0	0	0	0	0	0	1	0	0	0	0	0	1	0	0	2	Ent. faaecalis	48	11.5	1.4	0	0	0	2	20	95	175	38.2	1	98	0	0		264
1	0	88	Cefotaxim + gara	0	1	0	0	0	0	0	0	0	0	0	0	1	1	0	0	0	0	0	0	0	0	0	0	0	0	0	2	E-coli	10	7.8	3.2	1	0	0	3	16	54	110	38.1	1	95	0	0		174
0	1	88	Cefotaxim	0	1	0	0	0	0	0	0	0	0	0	0	1	0	0	0	0	0	1	0	0	0	0	0	0	0	0	2	E-coli	210	20.3	1.9	0	0	1	5	18	87	105	36.9	2	95	0	0		202
1	0	88	Cefotaxim + gara	0	1	0	0	0	0	0	0	0	0	0	0	0	0	0	0	0	0	1	0	1	0	0	0	0	0	0	2	Klebsiella pneumoniae	108	18.6	4.9	1	0	1	6	32	70	110	38.9	1	94	0	0		162
	0	87	Tazocin + gara	0	0	0	0	0	0	0	1	0	0	0	0	0	0	0	0	0	0	1	0	0	1	0	0	0	0	0	2	E-coli	22	11.7	3.7	1	0	1	7	25	100	110	38.3	1	95	0	0		232
	1	87	Ekvacillin	0	0	0	0	1	0	0	0	0	0	0	1	0	1	0	0	0	0	0	0	0	0	0	0	0	0	0	2	Staph. Aureus	90	11.4	1.2	0	0	1	6	32	62	110	37.3	1	93	0	0		189
1	0	87	Tazocin + gara	0	0	0	0	0	0	0	1	0	0	0	1	0	0	0	0	0	0	0	0	0	0	0	0	1	0	0	2	E-coli	358	13.8	1.8	1	0	0	5	18	150	120	39	1	95	0	0		112
0	0	87	Cefotaxim + gara	0	1	0	0	0	0	0	0	0	0	0	0	0	0	0	0	0	0	1	0	0	1	0	0	0	0	0	2	E-coli	28	7.2	3.3	1	0	1	6	40	100	110	38.8	1	97	1	0		114
0	0	86	Cefotaxim + gara	0	1	0	0	0	0	0	0	0	0	0	0	1	0	0	0	0	0	1	0	0	0	0	0	0	0	0	2	Staph. Aureus	126	25.8	2.3	1	0	0	4	20	86	195	38.1	1	91	0	0		170
	1	86	Imipenem	0	0	0	0	0	1	0	0	0	0	0	0	0	0	0	0	2	0	0	0	0	0	0	0	0	0	0	2	E-coli	97	13.2		0	0	0	1	14	91	140	37.1	1	96	0	1	Bio. lm
1	1	86	Cefotaxim + gara	0	1	0	0	0	0	0	0	0	0	0	0	0	0	0	0	2	0	0	0	0	0	0	0	0	0	0	2	E-coli	106	8.8	1.9	1	0	1	6	32	90	140	40.5	1	94	0	0		172
0	1	85	Tazocin + gara	0	0	0	0	0	0	0	1	0	0	0	0	0	0	0	0	0	0	1	0	0	0	0	0	1	0	0	2	Raoultella species	143	28.8	14.7	1	0	2	7	32	90	80	37.8	1	94	0	0		11
0	1	86	Bensyl-pc + gara	1	0	0	0	0	0	0	0	0	0	0	0	0	0	0	0	2	0	0	0	0	0	0	0	0	0	0	2	Enterobacter cloacae	28	7.1	3.3	1	0	1	9	34	110	160	41	1	80	0	0		206
0	1	86	Cefotaxim + gara	0	1	0	0	0	0	0	0	0	0	0	0	1	0	0	0	0	0	0	0	0	0	0	0	1	0	0	2	Hemolytiska strep. Grupp G	18	11.9	2.5	1	0	1	3	24	70	118	38.2	1	97	0	0		228
1	1	85	Cefotaxim + gara	0	1	0	0	0	0	0	0	0	0	0	0	0	0	0	0	2	0	0	0	0	0	0	0	0	0	0	2	E-coli	321	21.7	2.5	1	1	1	6	18	75	100	38.5	3	99	0	0		222
1	1	86	Tazocin	0	0	0	0	0	0	0	1	0	0	0	1	1	0	0	0	0	0	0	0	0	0	0	0	0	0	0	2	Pneumokocker	354	4.5	3	0	1	1	8	35	100	150	38.5	1	80	1	0		202
	1	85	Bensyl-pc	1	0	0	0	0	0	0	0	0	0	0	1	0	1	0	0	0	0	0	0	0	0	0	0	0	0	0	2	Alfa-streptokocker	47	2.2	2.4	0	0	1	9	24	120	100	37.5	1	88	1	0		114
1	1	85	Cefotaxim + gara	0	1	0	0	0	0	0	0	0	0	0	0	0	1	0	0	0	0	1	0	0	0	0	0	0	0	0	2	E-coli	140	12.6	6.6	1	0	1	7	40	200	158	39	1	96	0	0		126
0	0	84	Tazocin	0	0	0	0	0	0	0	1	0	0	0	0	0	0	0	2	0	0	0	0	0	0	0	0	0	0	0	2	E-coli	27	2.1	4.4	0	0	1	6	24	120	140	39.7	1	96	0	0		28
1	1	84	Cefotaxim	0	1	0	0	0	0	0	0	0	0	0	0	0	0	0	0	2	0	0	0	0	0	0	0	0	0	0	2	Staph. Aureus	17	15.8	1.7	0	0	2	6	30	90	130	36.6	2	98	0	0		253
0	0	82	Tazocin + gara	0	0	0	0	0	0	0	1	0	0	0	0	0	0	0	0	0	0	0	0	0	1	0	0	1	0	0	2	Hemolytiska strep. Grupp G	21	21.4	2.2	1	0	1	5	40	84	190	36.9	1	92	0	0		197
	1	82	Ciproxin + gara	0	0	0	0	0	0	0	0	1	0	0	1	0	0	0	0	0	0	0	0	1	0	0	0	0	0	0	2	E-coli	36	11.8	3.1	1	0	0	5	20	97	100	39.1	1	97	0	0		167
0	1	82	Tazocin	0	0	0	0	0	0	0	1	0	0	0	0	0	0	0	2	0	0	0	0	0	0	0	0	0	0	0	2	Alfa-streptokocker	108	26	1.5	0	0	1	9	44	100	125	39.8	1	90	0	0		101
0	1	82	Tazocin + gara	0	0	0	0	0	0	0	1	0	0	0	0	1	0	0	0	0	0	0	0	0	0	0	0	1	0	0	2	E-coli	95	8.6	9.7	1	0	2	12	36	130	80	39	1	83	0	0		316
0	0	81	Cefotaxim	0	1	0	0	0	0	0	0	0	0	0	0	0	0	2	0	0	0	0	0	0	0	0	0	0	0	0	2	E-coli	166	5.4	1.4	0	0	1	2	18	60	99	37.3	1	96	0	0		164
0	0	81	Tazocin	0	0	0	0	0	0	0	1	0	0	0	0	0	0	0	0	0	0	1	0	0	0	0	1	0	0	0	2	Staph. Aureus	152	18.4	2.2	0	1	1	9	36	103	210	39.8	1	91	0	1	immunsupp. beh.	240
1	0	80	Bensyl-pc	1	0	0	0	0	0	0	0	0	0	0	0	1	0	0	0	0	0	1	0	0	0	0	0	0	0	0	2	Klebsiella pneumoniae	104	19.9	3.2	0	0	1	8	32	110	130	38.2	1	87	0	0		260
0	1	79	Bensyl-pc	1	0	0	0	0	0	0	0	0	0	0	0	0	0	0	0	2	0	0	0	0	0	0	0	0	0	0	2	E-coli	207	18.2	1.2	0	0	1	6	30	98	110	38.4	1	96	1	0		230
0	0	80	Cefotaxim + gara	0	1	0	0	0	0	0	0	0	0	0	0	0	0	0	0	2	0	0	0	0	0	0	0	0	0	0	2	E-coli	137	32.1		1	0	2	13	34	111	90	39.3	1	84	0	0		192
1	0	78	Bensyl-pc	1	0	0	0	0	0	0	0	0	0	0	0	0	0	0	0	0	0	1	0	0	0	0	1	0	0	0	2	Pneumokocker	497	9.5	3.2	0	0	1	9	34	113	150	38.8	1	80	0	1	immunsupp. beh.	281
	0	79	Zinacef	0	0	0	1	0	0	0	0	0	0	0	1	0	0	0	0	0	0	0	0	1	0	0	0	0	0	0	2	E-coli	5	15.9	2.1	0	0	1	11	40	134	120	39.5	1	76	0	0		435
0	1	78	Bensyl-pc + gara	1	0	0	0	0	0	0	0	0	0	0	1	0	0	0	0	0	0	1	0	0	0	0	0	0	0	0	2	Staph. Aureus	396	10.6	3.4	1	0	1	7	32	120	128	39.8	1	96	0	0		121
0	0	79	Meropenem	0	0	0	0	0	0	1	0	0	0	0	0	0	0	0	0	0	0	1	0	1	0	0	0	0	0	0	2	E-coli	71	5.2	3.4	0	0	1	4	18	82	115	38.3	4	96	0	0		123
0	0	77	Cefotaxim + gara	0	1	0	0	0	0	0	0	0	0	0	0	0	0	0	0	2	0	0	0	0	0	0	0	0	0	0	2	Staph. Aureus	135	16.9	0.9	1	0	1	6	28	96	120	40.2	1	97	0	0		273
0	0	78	Bensyl-pc	1	0	0	0	0	0	0	0	0	0	0	0	0	0	2	0	0	0	0	0	0	0	0	0	0	0	0	2	E-coli	129	16.3		0	0	0	2	20	92	122	37.8	1	95	0	0		120
1	1	77	Cefotaxim + gara	0	1	0	0	0	0	0	0	0	0	0	0	0	0	0	0	2	0	0	0	0	0	0	0	0	0	0	2	Pseudomonas	81	20.4	4.1	1	0	1	9	40	140	160	39.8	1	94	0	0		351
1	0	77	Cefotaxim + gara	0	1	0	0	0	0	0	0	0	0	0	0	0	0	0	0	2	0	0	0	0	0	0	0	0	0	0	2	Enterokocker faecalis	97	8.6	2.1	1	0	1	9	36	100	137	40	1	88	0	0		64
1	0	77	Ekvacillin	0	0	0	0	1	0	0	0	0	0	0	0	0	0	0	0	1	0	1	0	0	0	0	0	0	0	0	2	Staph. Aureus	121	28		0	0	0	2	18	70	145	38.7	1	94	0	0
1	1	75	Bensyl-pc + gara	1	0	0	0	0	0	0	0	0	0	0	1	0	0	0	0	0	0	0	0	1	0	0	0	0	0	0	2	Pneumokocker	224	6.5	3.5	1	0	2	10	32	94	97	38.1	1	82	0	0		212
0	1	76	Cefotaxim	0	1	0	0	0	0	0	0	0	0	0	0	0	0	2	0	0	0	0	0	0	0	0	0	0	0	0	2	Klebsiella pneumoniae	39	13.6	1.8	0	0	1	5	24	74	175	39.2	1	94	0	0		198
0	1	76	Cefotaxim + gara	0	1	0	0	0	0	0	0	0	0	0	0	0	0	0	0	0	0	1	0	0	0	0	0	1	0	0	2	E-coli	180	5.7	2	1	0	1	10	34	115	130	39.2	1	78	0	0		467
0	1	75	Meropenem	0	0	0	0	0	0	1	0	0	0	0	0	1	0	0	0	0	0	1	0	0	0	0	0	0	0	0	2	Pseudomonas	389	20.5	1.7	0	0	1	6	28	100	140	39.7	1	96	0	0		201
	1	76	Fortum	0	0	1	0	0	0	0	0	0	0	0	0	0	0	2	0	0	0	0	0	0	0	0	0	0	0	0	2	E-coli	26	2.4	1.3	0	0	0	6	20	110	135	39.5	1	91	0	0		96
0	0	75	Cefotaxim	0	1	0	0	0	0	0	0	0	0	0	0	0	0	0	2	0	0	0	0	0	0	0	0	0	0	0	2	Pneumokocker	259	8	1	0	0	0	3	16	65	145	39.7	1	95	0	0		156
0	1	75	Cefotaxim	0	1	0	0	0	0	0	0	0	0	0	0	0	0	2	0	0	0	0	0	0	0	0	0	0	0	0	2	Anaeroba grampositiva kocker	210	18	2.1	0	0	1	4	16	90	120	36.5	3	94	1	0		358
	1	76	Ciproxin + gara	0	0	0	0	0	0	0	0	1	0	0	0	0	0	2	0	0	0	0	0	0	0	0	0	0	0	0	2	Pseudomonas aeruginosa	33	19.6		1	0	0	3	20	96	130	39	1	95	0	0		243
0	0	74	Cefotaxim	0	1	0	0	0	0	0	0	0	0	0	0	1	0	0	0	0	0	1	0	0	0	0	0	0	0	0	2	Pneumokocker	40	14.2	2.8	0	0	0	5	20	107	120	39.2	1	93	0	0		133
	1	74	Bensyl-pc	1	0	0	0	0	0	0	0	0	0	0	0	0	0	2	0	0	0	0	0	0	0	0	0	0	0	0	2	Pneumokocker	126	16.2	1.2	0	0	1	3	28	90	115	36.7	1	99	0	0		191
0	1	74	Cefotaxim	0	1	0	0	0	0	0	0	0	0	0	1	1	0	0	0	0	0	0	0	0	0	0	0	0	0	0	2	Klebsiella pneumoniae	65	13.1	1.8	0	0	0	6	22	84	105	39	1	92	0	0		301
0	0	75	Cefotaxim + gara	0	1	0	0	0	0	0	0	0	0	0	0	1	0	0	0	0	0	0	0	0	0	0	1	0	0	0	2	Staph. Aureus	28	15	3.5	1	0	1	10	22	83	85	138	1	90	1	1	Steroider	173
	0	74	Ciproxin + gara	0	0	0	0	0	0	0	0	1	0	0	0	0	1	0	0	0	0	0	0	0	1	0	0	0	0	0	2	E-coli	326	8.8		1	0	0	1	18	80	200	38.9	1	97	0	0		120
1	1	74	Cefotaxim	0	1	0	0	0	0	0	0	0	0	0	0	0	0	0	0	2	0	0	0	0	0	0	0	0	0	0	2	Staph. Aureus	253	8.5		0	0	1	3	15	85	85	36.9	1	96	0	0		179
1	1	74	Cefotaxim + gara	0	1	0	0	0	0	0	0	0	0	0	1	0	0	0	0	0	0	0	0	0	0	1	0	0	0	0	2	E-coli	257	12.6	3.4	1	0	1	10	30	120	150	39.2	1	90	0	0		297
1	0	72	Cefotaxim + gara	0	1	0	0	0	0	0	0	0	0	0	1	0	1	0	0	0	0	0	0	0	0	0	0	0	0	0	2	Pneumokocker	397	14.8	4.4	1	0	1	6	32	56	133	37.9	1	85	0	0		331
0	0	72	Tazocin	0	0	0	0	0	0	0	1	0	0	0	0	1	0	0	0	0	0	1	0	0	0	0	0	0	0	0	2	Hemolytiska strep. Grupp G	83	11.6	2.7	0	0	1	9	30	100	150	39.5	1	90	0	0		155
0	1	72	Cefotaxim + gara	0	1	0	0	0	0	0	0	0	0	0	0	0	0	2	0	0	0	0	0	0	0	0	0	0	0	0	2	E-coli	125	23.2	4.4	1	0	1	7	25	120	124	38.3	1	95	0	0		283
0	0	72	Ceftazidim	0	0	1	0	0	0	0	0	0	0	0	0	0	0	0	2	0	0	0	0	0	0	0	0	0	0	0	2	Bacteroides fragilis	33	176.4	1.1	0	1	0	6	20	100	100	39.2	1	94	0	0		6
0	1	72	Bensyl-pc + gara	1	0	0	0	0	0	0	0	0	0	0	0	0	0	0	2	0	0	0	0	0	0	0	0	0	0	0	2	Staph. Aureus	164	3.5		1	0	1	8	42	110	110	39	1	93	0	0		30
0	1	73	Tazocin	0	0	0	0	0	0	0	1	0	0	0	0	0	0	0	2	0	0	0	0	0	0	0	0	0	0	0	2	Staph. Aureus	124	7	3	0	0	1	8	40	120	180	37.8	1	84	0	1	Steroider	32
0	1	72	Cefotaxim + gara	0	1	0	0	0	0	0	0	0	0	0	0	0	0	2	0	0	0	0	0	0	0	0	0	0	0	0	2	Pseudomonas	258	4		1	1	1	8	42	110	110	39	1	93	0	0		30
0	1	72	Tazocin	0	0	0	0	0	0	0	1	0	0	0	0	0	0	0	2	0	0	0	0	0	0	0	0	0	0	0	2	E-coli	60	0.8	2	0	1	2	8	24	90	125	39.3	2	94	1	1	neutropeni
0	1	71	Imipenem	0	0	0	0	0	1	0	0	0	0	0	0	0	0	2	0	0	0	0	0	0	0	0	0	0	0	0	2	E-coli	222	1.4	3.5	0	1	2	12	34	120	70	38.5	1	80	1	0		98
	0	69	Ciproxin	0	0	0	0	0	0	0	0	1	0	0	1	1	0	0	0	0	0	0	0	0	0	0	0	0	0	0	2	E-coli	180	18.1	1.4	0	0	0	3	20	95	130	38.1	1	95	0	0		190
	0	69	Ciproxin + gara	0	0	0	0	0	0	0	0	1	0	0	1	0	0	0	0	0	0	1	0	0	0	0	0	0	0	0	2	E-coli	57	14.9	1.5	1	0	0	0	16	82	120	37.5	1	96	0	0		153
0	1	70	Bensyl-pc	1	0	0	0	0	0	0	0	0	0	0	0	0	0	2	0	0	0	0	0	0	0	0	0	0	0	0	2	Hemolytiska strep. Grupp B	26	14.6	1.9	0	0	1	7	24	110	130	39.1	1	92	0	0		403
0	1	69	Tazocin	0	0	0	0	0	0	0	1	0	0	0	0	0	0	0	2	0	0	0	0	0	0	0	0	0	0	0	2	Salmonella enteritidis (09)	136	121.8	1.2	0	0	1	6	25	103	135	39.7	1	96	0	0		195
0	1	69	Cefotaxim + gara	0	1	0	0	0	0	0	0	0	0	0	0	0	0	0	0	2	0	0	0	0	0	0	0	0	0	0	2	E-coli	77	11	2.2	1	0	0	3	22	100	170	37.5	1	97	0	1	immunsupp. beh.	315
1	1	68	Cefotaxim	0	1	0	0	0	0	0	0	0	0	0	1	0	0	0	0	0	0	1	0	0	0	0	0	0	0	0	2	E-coli	348	22.7	2.9	0	0	0	7	20	120	155	39.1	1	90	0	0
1	0	68	Cefotaxim + gara	0	1	0	0	0	0	0	0	0	0	0	1	0	0	0	0	0	0	0	0	0	0	0	0	1	0	0	2	Pneumokocker	468	14.9	2.4	1	0	3	13	30	66	90	34.5	2	95	1	0		263
1	0	67	Tazocin	0	0	0	0	0	0	0	1	0	0	0	0	0	0	2	0	0	0	0	0	0	0	0	0	0	0	0	2	Enterokocker faecalis	133	2.5	4.6	0	0	1	5	24	100	140	40.5	1	98	0	0		99
0	1	67	Bensyl-pc + gara	1	0	0	0	0	0	0	0	0	0	0	0	0	0	2	0	0	0	0	0	0	0	0	0	0	0	0	2	Pasteurella multocida	390	12.4	2.9	1	0	1	8	26	115	115	38.7	1	92	0	0		257
0	0	67	Imipenem + gara	0	0	0	0	0	1	0	0	0	0	0	0	0	0	0	0	0	0	0	0	0	1	1	0	0	0	0	2	KNS	16	19	1.2	1	0	1	6	18	110	85	39.1	1	96	0	0		214
0	0	67	Tazocin	0	0	0	0	0	0	0	1	0	0	0	1	0	0	0	0	0	0	0	0	0	0	1	0	0	0	0	2	Pneumokocker	153	21.7	1.7	0	0	1	5	12	98	85	38.8	1	96	0	0		201
0	1	66	Bensyl-pc + gara	1	0	0	0	0	0	0	0	0	0	0	0	0	0	0	0	2	0	0	0	0	0	0	0	0	0	0	2	Alfa-streptokocker	7	3.2	5.5	1	0	3	13	40	110	84	40.3	2	95	0	0		192
	0	66	Ciproxin + gara	0	0	0	0	0	0	0	0	1	0	0	0	0	0	0	2	0	0	0	0	0	0	0	0	0	0	0	2	E-coli	187	14.8	0.5	1	0	0	4	20	108	145	39.5	1	95	0	0		214
	1	67	Ciproxin + gara	0	0	0	0	0	0	0	0	1	0	0	1	0	0	0	0	0	0	0	0	1	0	0	0	0	0	0	2	E--coli	36	11.8	3.1	1	0	0	5	20	97	100	39.1	1	97	0	0		167
1	0	66	Tazocin	0	0	0	0	0	0	0	1	0	0	0	0	0	0	0	0	2	0	0	0	0	0	0	0	0	0	0	2	E-coli	138	32.7	1.4	0	0	1	4	24	55	120	39.1	1	98	0	0		203
0	0	64	Tazocin + gara	0	0	0	0	0	0	0	1	0	0	0	1	0	0	0	0	0	0	0	0	0	0	0	0	1	0	0	2	Pneumokocker	114	22	2.5	1	0	1	7	28	85	110	41.1	1	94	0	1	splenektomerad	285
0	1	65	Tazocin	0	0	0	0	0	0	0	1	0	0	0	0	0	0	0	0	0	0	1	0	0	0	0	1	0	0	0	2	Enterococcus faecalis	94	9.1	3	0	0	0	0	20	90	142	37.7	1	97	0	0		106
1	1	64	Cefuroxim	0	0	0	1	0	0	0	0	0	0	0	1	1	0	0	0	0	0	0	0	0	0	0	0	0	0	0	2	Pneumokocker	341	21.1	3.4	0	1	1	9	40	130	128	38.5	1	88	0	0		197
0	1	64	Cefotaxim	0	1	0	0	0	0	0	0	0	0	0	0	0	0	0	0	2	0	0	0	0	0	0	0	0	0	0	2	KNS	289	15.8	1.4	0	0	0	4	20	80	135	38.3	1	91	0	0		319
0	0	63	Ceftazidim +gara	0	0	1	0	0	0	0	0	0	0	0	0	0	0	0	2	0	0	0	0	0	0	0	0	0	0	0	2	Klebsiella oxytoca	488	0.6	2	1	1	0	5	20	134	110	37.5	1	95	1	1	neutropeni	117
0	1	62	Ceftazidim	0	0	1	0	0	0	0	0	0	0	0	0	0	0	0	2	0	0	0	0	0	0	0	0	0	0	0	2	Alfa-streptokocker	56	0		0	0	0	2	18	90	155	40	1	97	0	1	neutropeni	8
0	1	63	Tazocin	0	0	0	0	0	0	0	1	0	0	0	0	0	0	0	2	0	0	0	0	0	0	0	0	0	0	0	2	Alfa-streptokocker	25		2	0	1	0	3	20	108	120	40.2	1	98	1	1	neutropeni	7
	0	61	Ciroxin + gara	0	0	0	0	0	0	0	0	1	0	0	0	0	1	0	0	0	0	0	0	0	0	0	1	0	0	0	2	E-coli	254	14.7		1	0	0	5	18	108	160	39.7	1	93	0	0		147
	1	61	Ciproxin + gara	0	0	0	0	0	0	0	0	1	0	0	0	0	0	0	2	0	0	0	0	0	0	0	0	0	0	0	2	Serratia mercescens	142	15.8		1	0	1	3	24	110	140	38	1	100	0	0		57
0	0	61	Cefotaxim	0	1	0	0	0	0	0	0	0	0	0	1	0	0	0	0	0	0	0	0	0	0	1	0	0	0	0	2	E-coli	176	13.1	3.1	0	0	0	5	20	100	115	38.6	1	88	0	0		308
0	0	59	Ceftazidim	0	0	1	0	0	0	0	0	0	0	0	0	0	0	0	2	0	0	0	0	0	0	0	0	0	0	0	2	KNS	68	0		0	0	0	6	22	100	120	39.2	1	95	0	1	neutropeni	20
0	0	58	Cefotaxim	0	1	0	0	0	0	0	0	0	0	0	0	0	0	2	0	0	0	0	0	0	0	0	0	0	0	0	2	E-coli	308	11.3	3.2	1	0	1	3	24	80	105	37.3	1	97	1	0		60
0	1	55	Cefotaxim	0	1	0	0	0	0	0	0	0	0	0	0	0	0	0	0	2	0	0	0	0	0	0	0	0	0	0	2	Klebsiella pneumoniae	191	13.8		0	0	0	3	20	113	190	38.9	1	96	0	0		164
	0	50	Ciproxin + gara	0	0	0	0	0	0	0	0	1	0	0	1	0	0	0	0	0	0	1	0	0	0	0	0	0	0	0	2	E-coli	73	12.4		1	0	0	2	22	83	120	38	1	100	0	0		188
0	1	49	Ceftazidim +gara	0	0	1	0	0	0	0	0	0	0	0	1	0	0	0	0	0	0	0	0	0	0	0	0	1	0	0	2	Pseudomonas	29	0.7	2.4	1	0	1	7	24	125	100	38.8	1	97	1	1	neutropeni	74
1	1	44	Cefotaxim	0	1	0	0	0	0	0	0	0	0	0	1	0	0	0	0	0	0	0	0	0	0	0	0	1	0	0	2	Pneumokocker	463	14.6	16	0	0	2	10	40	105	150	37.5	2	73	1	0		449
	1	41	Clindamycin	0	0	0	0	0	0	0	0	0	1	0	0	0	0	0	0	0	0	1	0	0	1	0	0	0	0	0	2	Streptokockus mitis	121	7	1	0	0	1	4	24	106	160	38.5	1	97	0	0		143
1	1	38	Tazocin + gara	0	0	0	0	0	0	0	1	0	0	0	0	0	0	0	2	0	0	0	0	0	0	0	0	0	0	0	2	Alfa-streptokocker	46	0.4	1.7	1	0	0	2	12	105	139	38.8	1	100	0	0		33
1	1	32	Imipenem + gara	0	0	0	0	0	1	0	0	0	0	0	0	0	0	0	0	0	0	0	0	0	0	0	0	0	2	0	2	Hemolytiska strep. Grupp C	262	22.8	2.1	1	0	2	9	28	124	95	39.1	1	99	0	0		506
0	0	25	Ceftazidim	0	0	1	0	0	0	0	0	0	0	0	0	0	0	0	2	0	0	0	0	0	0	0	0	0	0	0	2	KNS	108	0.2		0	0	1	7	25	100	105	40.3	1	99	0	1	neutropeni	8
0	0	95	Bensyl-pc	1	0	0	0	0	0	0	0	0	0	0	0	1	0	0	0	2	0	0	0	0	0	0	0	0	0	0	3	Bacteroides fragilis	48	7.8	4.3	0	0	0	1	15	97	132	37.9	1	97	0	0		82
1	0	94	Cefotaxim	0	1	0	0	0	0	0	0	0	0	0	0	0	0	0	0	0	0	1	0	1	0	0	0	1	0	0	3	Aerococcus species	34	15.1	1.9	0	1	2	7	23	110	135	38.2	2	98	0	0		155
0	0	93	Cefotaxim	0	1	0	0	0	0	0	0	0	0	0	0	0	0	0	0	2	0	0	0	0	0	0	0	1	0	0	3	Klebsiella oxytoca	199	29.8	4.6	0	1	1	5	38	75	140	36.9	1	92	0	0		236
0	1	94	Cefotaxim	0	1	0	0	0	0	0	0	0	0	0	0	0	0	0	0	2	0	1	0	0	0	0	0	0	0	0	3	Staph. Aureus	168	10.5	1.2	0	0	0	2	16	60	150	38.5	1	95	0	0		217
0	1	94	Cefotaxim	0	1	0	0	0	0	0	0	0	0	0	0	1	0	0	0	2	0	0	0	0	0	0	0	0	0	0	3	Staph. Aureus	109	15.4	4.2	0	1	1	5	18	60	90	37	1	92	0	0
1	1	92	Cefotaxim + gara	0	1	0	0	0	0	0	0	0	0	0	0	0	1	0	0	0	0	1	0	1	0	0	0	0	0	0	3	E-coli	194	17.2	6.2	1	0	1	7	36	110	150	39.1	1	95	0	0		244
0	1	92	Tazocin	0	0	0	0	0	0	0	1	0	0	0	0	1	0	0	0	0	0	1	0	1	0	0	0	0	0	0	3	Klebsiella oxytoca	15	26.9	3.7	0	1	2	8	32	100	110	37.8	2	96	0	0		359
1	1	91	Cefotaxim	0	1	0	0	0	0	0	0	0	0	0	1	0	0	0	0	2	0	0	0	0	0	0	0	0	0	0	3	Haemophilus influenzae	185	8.8		0	0	1	6	28	80	120	36.8	1	90	0	0		377
1	0	91	Cefotaxim + gara	0	1	0	0	0	0	0	0	0	0	0	0	0	0	2	0	0	0	0	0	1	0	0	0	0	0	0	3	Klebsiella pneumoniae	4	13.5	5.1	1	0	1	7	22	70	160	40	2	96	0	0		195
1	1	91	Cefotaxim + gara	0	1	0	0	0	0	0	0	0	0	0	0	1	0	0	0	2	0	0	0	0	0	0	0	0	0	0	3	Pneumokocker	50	19.7	6	1	0	1	10	40	130	110	38.5	1	91	0	0		257
0	1	90	Cefotaxim + gara	0	1	0	0	0	0	0	0	0	0	0	1	0	0	0	0	0	0	1	0	0	0	0	0	1	0	0	3	Alfa-streptokocker	48	9.3	1.3	1	0	3	14	32	110	75	38.2	2	87	0	0		298
1	0	90	Bensyl-pc	1	0	0	0	0	0	0	0	0	0	0	0	0	0	0	0	2	0	0	0	1	0	0	0	0	0	0	3	Hemolytiska strep. Grupp A	214	5.1		0	1	0	2	18	90	100	38	1	96	0	0		181
0	0	90	Bensyl-pc	1	0	0	0	0	0	0	0	0	0	0	0	1	0	0	0	0	0	0	0	1	0	0	0	1	0	0	3	Hemolytiska strep. Grupp B	21	30.2		0	0	1	8	22	120	160	38.5	2	96	0	0		255
0	0	89	Cefotaxim	0	1	0	0	0	0	0	0	0	0	0	0	0	0	0	0	2	0	0	0	0	0	0	0	1	0	0	3	E-coli	149	20.9	2.5	0	0	0	1	20	94	140	37.1	1	97	0	0		344
0	0	87	Imipenem + gara	0	0	0	0	0	1	0	0	0	0	0	0	0	0	0	0	0	0	1	0	1	0	0	0	1	0	0	3	E-coli	11	2.5		1	0	2	9	38	65	125	38.7	2	93	0	0		171
0	0	87	Cefotaxim	0	1	0	0	0	0	0	0	0	0	0	0	0	0	2	0	0	0	1	0	0	0	0	0	0	0	0	3	E-coli	55	23.9	1.8	0	0	2	10	32	78	150	38.1	2	82	0	0		224
0	0	88	Bensyl-pc + gara	1	0	0	0	0	0	0	0	0	0	0	0	0	0	0	0	2	0	0	0	0	0	0	1	0	0	0	3	E-coli	53	15	1.8	1	0	0	6	22	125	169	38.6	1	95	0	1	immunsupp. beh.	55
0	1	87	Tazocin + gara	0	0	0	0	0	0	0	1	0	0	0	0	1	0	0	0	0	0	0	0	0	0	0	1	1	0	0	3	Staph. Aureus	32	48.5	6.2	1	0	1	6	36	150	124	36.6	1	96	0	1	immunsupp. beh.	344
0	0	88	Bensyl-pc + gara	1	0	0	0	0	0	0	0	0	0	0	0	1	0	0	0	2	0	0	0	0	0	0	0	0	0	0	3	E-coli	78	21.6	3.4	1	0	1	8	26	90	110	39.2	1	93	0	0		170
0	1	86	Cefotaxim	0	1	0	0	0	0	0	0	0	0	0	0	1	0	2	0	0	0	0	0	0	0	0	0	0	0	0	3	Bacteroides fragilis	221	16	1.3	0	0	0	4	22	74	150	38.3	1	95	0	0		180
0	0	86	Cefotaxim + gara	0	1	0	0	0	0	0	0	0	0	0	1	0	0	2	0	0	0	0	0	0	0	0	0	0	0	0	3	E-coli	301	21.8	2.7	1	1	0	7	20	122	150	39.8	1	86	0	0		196
0	1	87	Bensyl-pc + gara	1	0	0	0	0	0	0	0	0	0	0	0	0	0	2	0	0	0	1	0	0	0	0	0	0	0	0	3	E-coli	274	22.9	2.4	1	0	0	0	20	68	133	36.8	1	100	0	0		399
1	1	86	Bensyl-pc + gara	1	0	0	0	0	0	0	0	0	0	0	1	1	1	0	0	0	0	0	0	0	0	0	0	0	0	0	3	Pneumokocker	56	17.3	3	1	0	1	7	32	80	160	38.1	1	85	0	0		180
0	1	86	Bensyl-pc + gara	1	0	0	0	0	0	0	0	0	0	0	0	0	0	2	0	0	0	0	0	0	0	0	0	1	0	0	3	E-coli	58	14.4	2.3	1	0	2	12	45	110	177	39.4	2	90	0	0		217
0	1	86	Cefotaxim + gara	0	1	0	0	0	0	0	0	0	0	0	0	1	0	0	0	2	0	0	0	0	0	0	0	0	0	0	3	Pseudomonas	49	12.3	1.6	1	0	1	11	32	115	100	39.4	1	93	1	0		205
1	1	86	Cefotaxim	0	1	0	0	0	0	0	0	0	0	0	0	1	0	0	0	2	0	0	0	0	0	0	0	0	0	0	3	E-coli	107	25.7	3.1	0	0	1	7	20	117	80	36.7	1	92	0	0		275
	0	86	Ciproxin + gara	0	0	0	0	0	0	0	0	1	0	0	0	1	0	0	0	0	0	1	0	1	0	0	0	0	0	0	3	Clostridium perifringens	13	11.7		1	0	1	5	24	100	130	38.3	1	95	0	0		186
0	1	84	Cefotaxim + gara	0	1	0	0	0	0	0	0	0	0	0	1	0	0	0	0	0	0	0	0	1	0	0	0	1	0	0	3	E-coli	12	19.5	2.4	1	0	2	12	40	140	145	39.1	2	95	0	0		247
0	0	84	Cefotaxim + gara	0	1	0	0	0	0	0	0	0	0	0	0	1	0	0	0	2	0	0	0	0	0	0	0	0	0	0	3	Hemolytiska strep. Grupp A	38	11.7	2.1	1	0	2	13	36	125	167	39.5	2	90	0	0		133
	1	82	Ekvacillin	0	0	0	0	1	0	0	0	0	0	0	0	0	0	0	0	0	0	0	0	0	0	0	0	1	2	0	3	Staph. Aureus	49	7.3	2	0	0	1	6	24	95	126	38.5	1	93	0	0
0	0	83	Bensyl-pc + gara	1	0	0	0	0	0	0	0	0	0	0	0	1	0	2	0	0	0	0	0	0	0	0	0	0	0	0	3	KNS	55	11.4		1	0	1	6	30	80	120	39	1	92	0	0		252
1	0	83	Imipenem	0	0	0	0	0	1	0	0	0	0	0	1	1	0	0	0	0	0	0	0	1	0	0	0	0	0	0	3	Serratia Marcescens	74	20.5	4.5	0	1	1	11	25	120	100	38.6	1	88	0	0		381
0	1	81	Cefotaxim + gara	0	1	0	0	0	0	0	0	0	0	0	1	0	0	2	0	0	0	0	0	0	0	0	0	0	0	0	3	E-coli	27	7.4	1.5	1	0	1	7	32	115	120	40	1	96	0	0		220
0	1	81	Bensyl-pc + gara	1	0	0	0	0	0	0	0	0	0	0	0	0	0	0	2	0	0	1	0	0	0	0	0	0	0	0	3	Staph. Aureus	169	10	5.2	1	1	2	13	39	130	102	38.7	2	83	0	0		204
1	1	82	Imipenem	0	0	0	0	0	1	0	0	0	0	0	0	0	1	0	0	0	0	1	0	0	0	0	0	1	0	0	3	E-coli	131	5.2	3.3	0	0	1	9	32	122	120	39.5	1	93	0	0		189
1	1	82	Cefotaxim + gara	0	1	0	0	0	0	0	0	0	0	0	0	0	0	0	0	2	0	0	0	0	0	0	0	1	0	0	3	Enterokocker faecalis	14	21.2	4.8	1	0	1	8	24	110	145	39.4	1	89	0	0		235
0	0	80	Cefotaxim + gara	0	1	0	0	0	0	0	0	0	0	0	0	1	0	2	0	0	0	0	0	0	0	0	0	0	0	0	3	Alfa-streptokocker	7	15.7	2	1	1	2	11	22	71	70	37	2	75	1	0		255
0	1	80	Imipenem + gara	0	0	0	0	0	1	0	0	0	0	0	1	0	0	0	2	0	0	0	0	0	0	0	0	0	0	0	3	Pseudomonas	52	32	1.6	1	0	1	7	42	114	140	39.8	1	97	0	1	cytbehandling	116
0	1	81	Cefotaxim + gara	0	1	0	0	0	0	0	0	0	0	0	1	0	0	0	2	0	0	0	0	0	0	0	0	0	0	0	3	Alfa-streptokocker	37	10.2	0.9	1	0	2	11	35	90	155	40	2	88	0	0		120
0	0	81	Cefotaxim	0	1	0	0	0	0	0	0	0	0	0	0	0	0	0	0	0	0	1	0	1	0	0	0	1	0	0	3	E-coli	215	27	3.4	0	0	1	7	24	69	100	37.8	1	89	0	0		187
	1	81	Ciproxin + gara	0	0	0	0	0	0	0	0	1	0	0	0	0	0	0	0	0	0	1	0	1	0	0	0	1	0	0	3	E-coli	93	16.9	3.6	1	0	0	5	20	110	130	38.3	1	90	0	0		213
0	1	81	Cefotaxim	0	1	0	0	0	0	0	0	0	0	0	0	1	0	0	0	2	0	0	0	0	0	0	0	0	0	0	3	Staph. Aureus	19	26.6	2.2	0	0	0	2	18	90	160	39	1	95	0	0		205
	1	80	Ciproxin	0	0	0	0	0	0	0	0	1	0	0	0	1	1	0	0	0	0	1	0	0	0	0	0	0	0	0	3	E-coli	69	11.6	1.5	0	0	1	4	28	83	160	37.5	1	94	0	0		122
	0	80	Ciproxin	0	0	0	0	0	0	0	0	1	0	0	1	0	0	2	0	0	0	0	0	0	0	0	0	0	0	0	3	E-coli	51	10.9	2.2	0	0	0	1	16	90	130	38.9	1	98	0	0		164
0	1	79	Cefotaxim + gara	0	1	0	0	0	0	0	0	0	0	0	0	0	0	2	0	0	0	1	0	0	0	0	0	0	0	0	3	Clostridium septicum	106	7.9	2.4	1	0	1	5	16	76	90	40.1	1	99	0	0		315
0	0	79	Tazocin + gara	0	0	0	0	0	0	0	1	0	0	0	0	1	0	2	0	0	0	0	0	0	0	0	0	0	0	0	3	E-coli	118	12.4	1.4	1	0	1	6	40	72	160	39.6	1	95	0	0		141
0	0	78	Cefotaxim + gara	0	1	0	0	0	0	0	0	0	0	0	0	0	0	0	0	0	0	1	0	1	0	0	0	1	0	0	3	E-coli	56	11.2	4.4	1	0	2	11	24	110	150	39.6	2	88	0	0		191
0	1	75	Bensyl-pc + gara	1	0	0	0	0	0	0	0	0	0	0	1	0	1	0	0	0	0	0	0	0	0	0	0	1	0	0	3	Enterokocker faecalis	5	13.3	2.2	1	0	1	8	32	144	150	40.5	1	98	0	0		267
0	1	73	Tazocin + gara	0	0	0	0	0	0	0	1	0	0	0	0	0	0	2	0	0	0	1	0	0	0	0	0	0	0	0	3	Staph. Aureus	202	12.2	4.5	1	0	1	12	30	150	100	38.8	1	90	0	0		127
1	1	72	Tazocin + gara	0	0	0	0	0	0	0	1	0	0	0	0	0	0	0	0	2	0	0	0	0	0	0	0	1	0	0	3	E-coli	240	5.6	6.9	1	0	1	6	38	100	179	37	1	93	0	0		168
0	0	71	Ceftazidim	0	0	1	0	0	0	0	0	0	0	0	0	1	0	0	2	0	0	0	0	0	0	0	0	0	0	0	3	Alfa-streptokocker	128	0.1		0	0	0	4	18	100	175	39.3	1	94	0	1	neutropeni	16
0	0	70	Cefotaxim	0	1	0	0	0	0	0	0	0	0	0	1	0	0	0	0	0	0	0	0	0	0	0	1	0	0	1	3	Proteus mirabilis	57	9	2.3	0	0	1	6	27	106	135	37.5	1	92	0	1	Steroider	204
1	1	69	Bensyl-pc + gara	1	0	0	0	0	0	0	0	0	0	0	0	0	0	2	0	0	0	1	0	0	0	0	0	0	0	0	3	Staph. Aureus	58	12.2		1	0	0	3	20	70	105	36.8	1	93	0	0		135
0	1	68	Cefotaxim	0	1	0	0	0	0	0	0	0	0	0	0	0	0	0	0	0	0	0	0	0	0	0	0	1	2	0	3	Alfa-streptokocker	67	5.4	8.4	0	1	2	11	26	135	114	38	2	93	0	0		306
0	0	67	Ceftazidim	0	0	1	0	0	0	0	0	0	0	0	0	0	0	2	0	0	0	1	0	0	0	0	0	0	0	0	3	KNS	17	1.1	10	0	0	0	2	20	100	172	38.6	1	98	0	0		253
0	0	67	Bensyl-pc	1	0	0	0	0	0	0	0	0	0	0	0	0	0	0	0	2	0	1	0	0	0	0	0	0	0	0	3	Staph. Aureus	280	20.5	2.7	0	0	1	8	26	80	130	39.9	1	91	0	0		230
1	1	64	Cefuroxim + gara	0	0	0	1	0	0	0	0	0	0	0	1	0	0	0	0	0	0	1	0	0	0	1	0	0	0	0	3	Klebsiella pneumoniae	301	3.7	5	1	0	1	12	40	140	100	38.9	1	85	0	0		150
1	1	62	Meropenem	0	0	0	0	0	0	1	0	0	0	0	0	0	0	0	0	2	0	1	0	0	0	0	0	0	0	0	3	Staph. Aureus	180	12.4		0	1	0	4	18	100	100	37.5	1	95	0	0		213
0	1	63	Cefotaxim	0	1	0	0	0	0	0	0	0	0	0	1	0	0	2	0	0	0	0	0	0	0	0	0	0	0	0	3	Hemolytiska strep. Grupp G	283	0.6	19	0	1	1	8	35	130	100	38.6	1	97	0	1	neutropeni	49
1	0	61	Tazocin + gara	0	0	0	0	0	0	0	1	0	0	0	0	0	0	0	0	0	0	1	0	0	0	0	1	1	0	0	3	Bacteroides fragilis	291	10.3	3.7	1	0	2	7	32	79	95	39.4	1	96	1	1	immunsupp. beh.	319
1	0	61	Tazocin + gara	0	0	0	0	0	0	0	1	0	0	0	0	0	0	0	0	2	0	0	0	1	0	0	0	0	0	0	3	Pseudomonas	69	27.2	2.6	1	0	1	5	16	104	80	38	1	94	0	0		75
0	1	61	Bensyl-pc + gara	1	0	0	0	0	0	0	0	0	0	0	0	0	0	2	0	0	0	0	0	0	0	0	0	1	0	0	3	Hemolytiska strep. Grupp G	16	25.4	2.6	1	0	0	7	22	118	180	39.3	1	94	0	0
1	1	58	Cefotaxim	0	1	0	0	0	0	0	0	0	0	0	0	0	1	0	0	0	0	1	0	0	0	1	0	0	0	0	3	Moraxella catarrhalis	221	12.4	1.6	0	1	1	5	24	46	140	37.3	1	93	1	0		284
1	1	55	Cefotaxim + gara	0	1	0	0	0	0	0	0	0	0	0	0	0	0	2	0	0	0	1	0	0	0	0	0	0	0	0	3	Staph. Aureus	131	27.3	3.2	1	0	2	9	30	100	90	40	1	96	0	0		433
0	0	56	Tazocin + gara	0	0	0	0	0	0	0	1	0	0	0	0	0	0	0	0	0	3	0	0	0	0	0	0	0	0	0	3	Klebsiella pneumoniae	17	9	1.7	1	0	1	7	26	110	115	39.5	1	95	0	0		138
0	1	56	Imipenem	0	0	0	0	0	1	0	0	0	0	0	0	1	0	2	0	0	0	0	0	0	0	0	0	0	0	0	3	Hemolytiska strep. Grupp A	70	11	3.2	0	1	1	10	38	130	110	39	1	80	1	1	cytbehandling	126
	0	52	Cefotaxim + flagyl	0	1	0	0	0	0	0	0	0	0	0	0	0	0	0	0	0	3	0	0	0	0	0	0	0	0	0	3	Staph. Aureus	122	20.2	2.2	0	0	0	2	20	100	110	37.5	1	96	0	0		215
0	0	50	Cefotaxim + gara	0	1	0	0	0	0	0	0	0	0	0	0	0	0	0	0	2	0	1	0	0	0	0	0	0	0	0	3	E-coli	91	16.8		1	0	0	2	18	90	160	39.5	1	99	0	0		380
1	1	47	Cefotaxim + gara	0	1	0	0	0	0	0	0	0	0	0	0	1	1	0	0	0	0	1	0	0	0	0	0	0	0	0	3	E-coli	85	25.5	3.5	1	0	1	8	28	100	100	38	1	93	0	0		65
0	0	46	Tazocin	0	0	0	0	0	0	0	1	0	0	0	0	0	0	0	0	0	3	0	0	0	0	0	0	0	0	0	3	E-coli	146	9.4	11.3	0	1	2	13	32	120	105	38.5	2	88	1	0		121
0	1	41	Cefotaxim	0	1	0	0	0	0	0	0	0	0	0	0	0	0	0	0	0	3	0	0	0	0	0	0	0	0	0	3	Staph. Aureus	10	5	2.1	0	0	2	10	28	130	150	38.9	2	94	0	0		33
0	1	37	Imipenem	0	0	0	0	0	1	0	0	0	0	0	0	0	0	0	0	0	3	0	0	0	0	0	0	0	0	0	3	Pneumokocker	74	21.4	4.2	0	0	2	15	42	135	140	32.9	2	91	1	0		141
0	0	25	Imipenem	0	0	0	0	0	1	0	0	0	0	0	0	0	0	0	0	2	0	1	0	0	0	0	0	0	0	0	3	Klebsiella pneumoniae	224	16.2		0	0	1	5	12	118	90	37.5	1	98	0	0		356
1	0	94	Ekvacillin + gara	0	0	0	0	1	0	0	0	0	0	0	0	0	0	0	0	2	0	1	0	0	1	0	0	0	0	0	4	Staph. Aureus	79	8.7	1.6	1	0	0	2	16	86	170	38.7	1	94	0	0		188
0	1	92	Tazocin	0	0	0	0	0	0	0	1	0	0	0	0	1	0	2	0	0	0	0	0	0	0	0	0	1	0	0	4	E-coli	233	18.3		0	0	0	4	22	90	160	39.1	1	96	0	0		178
0	1	92	Bensyl-pc + gara	1	0	0	0	0	0	0	0	0	0	0	0	1	0	2	0	0	0	0	0	0	0	0	0	1	0	0	4	E-coli	216	12	2.3	1	0	1	6	24	90	100	38.4	1	95	0	0		154
0	1	92	Bensyl-pc	1	0	0	0	0	0	0	0	0	0	0	0	0	0	2	0	0	0	1	0	0	0	0	1	0	0	0	4	Hemolytiska strep. Grupp A	10	25.7		0	0	0	3	15	99	155	38.4	1	94	0	0		232
0	1	91	Cefotaxim + gara	0	1	0	0	0	0	0	0	0	0	0	1	1	0	0	0	2	0	0	0	0	0	0	0	0	0	0	4	Bacteroides fragilis	270	20.8	1.5	1	0	0	6	21	71	141	39	1	90	0	0		139
0	0	91	Tazocin	0	0	0	0	0	0	0	1	0	0	0	0	0	0	2	0	2	0	0	0	0	0	0	0	0	0	0	4	E-coli	143	14	2.1	0	0	0	1	12	100	145	36.8	1	96	0	0		404
0	1	90	Cefotaxim	0	1	0	0	0	0	0	0	0	0	0	0	1	0	0	0	2	0	0	0	0	1	0	0	0	0	0	4	E-coli	144	30	5	0	1	2	12	46	100	70	40	1	91	0	0		85
	1	90	0	0	0	0	0	0	0	0	0	0	0	0	0	1	1	0	0	2	0	0	0	0	0	0	0	0	0	0	4	Staph. Aureus	86	11.5		0	0	1	5	18	94	86	37	1	95	0	0
0	0	90	Cefotaxim	0	1	0	0	0	0	0	0	0	0	0	0	1	0	0	0	2	0	0	0	0	0	0	0	1	0	0	4	E-coli	255	14.1		0	0	1	3	16	72	115	37.3	2	97	0	0		228
0	0	89	Cefotaxim + gara	0	1	0	0	0	0	0	0	0	0	0	0	1	0	0	0	0	0	1	0	1	1	0	0	0	0	0	4	Alfa-streptokocker	240	27.8		1	1	1	6	42	76	143	39.1	1	95	0	0		329
1	1	90	Cefotaxim + gara	0	1	0	0	0	0	0	0	0	0	0	0	0	1	0	0	2	0	0	0	0	0	0	0	1	0	0	4	E-coli	115	8.7	1.6	1	0	2	9	42	110	150	39	2	95	0	0		98
1	1	90	Bensyl-pc + gara	1	0	0	0	0	0	0	0	0	0	0	0	1	0	0	0	2	0	1	0	0	0	0	0	0	0	0	4	Hemolytiska strep. Grupp B	2	20.5	1.9	1	0	2	13	26	116	142	39.2	2	88	0	0		215
0	1	87	Tazocin	0	0	0	0	0	0	0	1	0	0	0	0	0	0	0	2	2	0	0	0	0	0	0	0	0	0	0	4	Staph. Aureus	461	21.9		0	1	1	5	30	120	115	36.5	1	99	0	0		222
1	1	87	Bensyl-pc + gara	1	0	0	0	0	0	0	0	0	0	0	0	1	0	0	0	0	0	1	0	0	1	1	0	0	0	0	4	Klebsiella pneumoniae	123	17.2		1	0	0	9	22	113	130	40.6	1	85	0	0		170
0	1	87	Cefotaxim	0	1	0	0	0	0	0	0	0	0	0	1	1	0	2	0	0	0	0	0	0	0	0	0	0	0	0	4	E-coli	27	11.4	2.7	0	0	2	8	26	76	130	38.4	2	95	0	0		274
0	0	87	Tazocin	0	0	0	0	0	0	0	1	0	0	0	0	0	0	0	0	2	0	1	0	0	0	0	0	1	0	0	4	Laktobacillus species	417	36	2.2	0	1	2	8	45	117	90	37.6	1	98	0	0		460
0	1	85	Cefotaxim	0	1	0	0	0	0	0	0	0	0	0	1	0	0	2	0	1	0	0	0	0	0	0	0	0	0	0	4	E-coli	67	11.3	2.9	0	0	0	2	16	74	120	39.3	1	99	0	0		216
1	0	86	Bensyl-pc + gara	1	0	0	0	0	0	0	0	0	0	0	0	1	1	0	0	0	0	1	0	0	0	0	0	1	0	0	4	Pneumokocker	456	16.4	3.4	1	0	1	7	35	93	188	38.7	1	92	0	0		358
1	0	86	Bensyl-pc + gara	1	0	0	0	0	0	0	0	0	0	0	1	1	0	0	0	2	0	0	0	0	0	0	0	0	0	0	4	E-coli	102	13.9	4.4	1	0	1	10	40	150	143	38.2	1	79	0	0		183
1	1	85	Bensyl-pc + gara	1	0	0	0	0	0	0	0	0	0	0	0	1	0	0	0	2	0	1	0	0	0	0	0	0	0	0	4	Hemolytiska strep. Grupp C	3	13		1	0	1	5	24	75	110	39.3	1	98	0	0		123
0	0	84	Bensyl-pc + gara	1	0	0	0	0	0	0	0	0	0	0	0	1	0	0	0	0	0	1	0	0	1	0	1	0	0	0	4	E-coli	179	11.8		1	0	1	4	24	81	125	39.6	1	98	0	1	immunsupp. beh.	131
0	1	82	Cefotaxim	0	1	0	0	0	0	0	0	0	0	0	0	0	0	0	2	2	0	0	0	0	0	0	0	0	0	0	4	E-coli	249	6.5	1.3	0	1	3	12	26	120	87	38.8	2	97	0	0		56
1	0	82	Meropenem	0	0	0	0	0	0	1	0	0	0	0	0	1	0	0	0	2	0	0	0	0	0	0	0	1	0	0	4	Staph. Aureus	58	10.3	2.4	0	0	1	5	27	75	105	39	1	96	0	0		116
1	0	81	Imipenem	0	0	0	0	0	1	0	0	0	0	0	0	0	1	0	2	0	0	1	0	0	0	0	0	0	0	0	4	E-coli	201	3.6	3.7	0	0	1	11	22	109	135	39.6	2	90	0	0		125
0	1	80	Cefotaxim	0	1	0	0	0	0	0	0	0	0	0	0	0	0	0	0	2	0	1	0	1	0	0	0	0	0	0	4	E-coli	130	16.4		0	1	1	8	16	80	110	35.9	2	90	0	0		389
1	0	80	Tazocin + gara	0	0	0	0	0	0	0	1	0	0	0	0	0	1	0	2	0	0	1	0	0	0	0	0	0	0	0	4	Staph. Aureus	350	36.2	2.3	1	0	1	6	21	101	90	38	1	96	0	0		528
0	1	79	Imipenem + gara	0	0	0	0	0	1	0	0	0	0	0	1	0	0	2	0	0	0	1	0	0	0	0	0	0	0	0	4	Klebsiella pneumoniae	120	0		1	0	0	2	16	100	105	38	1	97	0	1	neutropeni	128
0	1	79	Tazocin + gara	0	0	0	0	0	0	0	1	0	0	0	1	0	0	2	0	0	0	0	0	0	1	0	0	0	0	0	4	Bacteroides fragilis	25	6.7	2.6	1	0	2	11	36	124	70	36.7	1	84	0	0		264
	1	79	0	0	0	0	0	0	0	0	0	0	0	0	1	0	0	2	0	0	0	1	0	0	0	0	0	0	0	0	4	E-coli	8	6.9	2.6	0	0	1	8	32	90	130	39.3	1	84	0	0		147
0	1	79	Cefotaxim + gara	0	1	0	0	0	0	0	0	0	0	0	0	0	0	2	0	2	0	0	0	0	0	0	0	0	0	0	4	Enterobacter cloacae	232	13.6	3.8	1	0	2	10	25	100	180	40.1	2	94	1	0		204
1	1	78	Ekvacillin	0	0	0	0	1	0	0	0	0	0	0	0	0	0	2	0	2	0	0	0	0	0	0	0	0	0	0	4	Staph. Aureus	39	7.8	0.9	0	0	1	6	24	74	180	38.6	1	91	0	0		185
1	0	77	Cefotaxim + gara	0	1	0	0	0	0	0	0	0	0	0	1	0	0	2	0	0	0	0	0	0	0	0	0	1	0	0	4	Klebsiella pneumoniae	147	20.2	2.9	1	0	2	10	20	90	80	38.1	3	78	1	0		234
0	1	76	Cefotaxim + gara	0	1	0	0	0	0	0	0	0	0	0	0	1	0	0	0	2	0	1	0	0	0	0	0	0	0	0	4	E-coli	18	18	1.7	1	0	0	6	20	112	158	39.7	1	92	0	0		143
0	0	76	Bensyl-pc + gara	1	0	0	0	0	0	0	0	0	0	0	1	1	0	2	0	0	0	0	0	0	0	0	0	0	0	0	4	E-coli	117	5.8	2.3	1	0	1	7	40	114	135	41.8	1	98	0	0		115
1	0	75	Imipenem + gara	0	0	0	0	0	1	0	0	0	0	0	1	1	1	0	0	0	0	1	0	0	0	0	0	0	0	0	4	Klebsiella pneumoniae	417	20.3	1.6	1	0	1	8	30	105	150	38.4	1	91	0	0		444
0	1	76	Cefotaxim	0	1	0	0	0	0	0	0	0	0	0	0	1	0	0	0	2	0	1	0	0	0	0	0	0	0	0	4	Anaeroba grampositiva kocker	53	10.3		0	0	0	6	22	80	115	39	1	91	0	0		149
0	0	75	Cefotaxim + gara	0	1	0	0	0	0	0	0	0	0	0	0	1	0	2	0	0	0	1	0	0	0	0	0	0	0	0	4	E-coli	13	10.3	2.1	1	0	2	12	40	140	123	37.9	2	91	0	0		109
0	1	73	Bensyl-pc	1	0	0	0	0	0	0	0	0	0	0	0	1	0	0	0	2	0	1	0	0	0	0	0	0	0	0	4	Pseudomonas	285	27.4		0	1	2	8	24	83	70	37.5	1	91	0	0		271
1	1	72	Tazocin + gara	0	0	0	0	0	0	0	1	0	0	0	0	0	0	0	0	2	0	0	0	0	0	0	0	0	2	0	4	Klebsiella pneumoniae	145	22.5	1.5	1	0	0	4	18	60	130	33	1	95	1	0		167
0	1	71	Bensyl-pc + gara	1	0	0	0	0	0	0	0	0	0	0	0	0	0	0	0	0	3	1	0	0	0	0	0	0	0	0	4	Staph. Aureus	193	14	4.6	1	0	0	4	22	100	105	37.5	1	96	0	0		228
0	1	71	Cefotaxim	0	1	0	0	0	0	0	0	0	0	0	1	1	0	0	0	0	0	0	0	0	1	0	0	1	0	0	4	Staph. Aureus	52	12.5	0.7	0	0	1	10	40	112	210	39.1	1	77	1	0		221
0	1	70	Imipenem	0	0	0	0	0	1	0	0	0	0	0	0	1	0	0	0	0	0	0	0	0	0	0	0	1	2	0	4	Klebsiella pneumoniae	246	11.7		0	0	1	5	24	108	120	38.4	1	95	1	0		164
0	1	70	Bensyl-pc + gara	1	0	0	0	0	0	0	0	0	0	0	0	0	0	0	0	2	0	1	0	0	0	0	0	1	0	0	4	E-coli	193	13.5	4.6	1	0	0	6	22	100	105	39.3	1	96	0	0		228
1	1	70	Cefuroxim	0	0	0	1	0	0	0	0	0	0	0	0	0	0	0	0	0	3	1	0	0	0	0	0	0	0	0	4	Staph. Aureus	260	26.5	5.9	0	1	1	5	24	120	110	38	1	99	0	0		192
0	0	68	Tazocin	0	0	0	0	0	0	0	1	0	0	0	0	1	0	0	0	2	0	1	0	0	0	0	0	0	0	0	4	Pneumokocker	194	4		0	0	1	8	29	100	120	39.8	1	92	0	0		63
1	0	68	Tazocin	0	0	0	0	0	0	0	1	0	0	0	0	0	0	2	0	2	0	0	0	0	0	0	0	0	0	0	4	E-coli	222	16.2	0.9	0	0	1	3	20	90	90	37.4	1	99	0	1	Steroider	61
0	0	67	Bensyl-pc + gara	1	0	0	0	0	0	0	0	0	0	0	1	1	0	0	0	2	0	0	0	0	0	0	0	0	0	0	4	E-coli	417	16	2.6	1	0	1	6	24	80	110	39	1	93	0	0		183
0	1	67	Ceftazidim	0	0	1	0	0	0	0	0	0	0	0	0	0	0	0	2	2	0	0	0	0	0	0	0	0	0	0	4	Staph. Aureus	322	0.7		0	1	0	4	20	111	120	39.3	1	96	0	1	neutropeni	36
0	1	65	Cefotaxim	0	1	0	0	0	0	0	0	0	0	0	0	0	0	0	0	0	3	1	0	0	0	0	0	0	0	0	4	Klebsiella pneumoniae	140	6	3.5	0	0	0	2	20	88	130	38.4	1	94	0	1	Steroider	93
	0	66	Cefotaxim	0	1	0	0	0	0	0	0	0	0	0	0	0	0	0	0	2	0	1	0	0	0	0	0	1	0	0	4	E-coli	131	8.2	1.4	0	0	0	0	18	72	180	37.4	1	100	0	1	bio-lm	182
1	1	63	Cefotaxim + gara	0	1	0	0	0	0	0	0	0	0	0	0	0	0	0	2	2	0	0	0	0	0	0	0	0	0	0	4	Pneumokocker	398	32	2	1	0	1	5	28	120	130	37.1	1	96	0	0		256
1	1	62	Tazocin + gara	0	0	0	0	0	0	0	1	0	0	0	1	0	0	0	0	0	0	1	0	0	0	0	0	0	2	0	4	Clostridium species	342	15.8	5	1	0	1	10	32	130	100	37.5	1	85	0	0		679
0	1	54	Tazocin	0	0	0	0	0	0	0	1	0	0	0	0	0	0	0	0	0	3	1	0	0	0	0	0	0	0	0	4	Pneumokocker	71	14.6		0	0	1	7	22	80	120	39.2	2	96	0	0		69
0	0	53	Cefotaxim	0	1	0	0	0	0	0	0	0	0	0	0	0	0	0	0	2	0	1	0	0	1	0	0	0	0	0	4	E-coli	131	16	2.3	0	0	0	3	20	95	140	39.4	1	96	1	0		274
0	0	49	Tazocin	0	0	0	0	0	0	0	1	0	0	0	0	0	0	2	0	2	0	0	0	0	0	0	0	0	0	0	4	Staph. Aureus	28	7	1.3	0	0	0	1	18	80	155	38.4	1	98	0	1	immunsupp. beh.	89
0	0	32	Imipenem	0	0	0	0	0	1	0	0	0	0	0	1	0	0	0	0	2	0	1	0	0	0	0	0	0	0	0	4	KNS	158	8	0.9	0	0	0	2	20	105	105	37.9	1	96	0	0		29
1	0	91	Cefotaxim + gara	0	1	0	0	0	0	0	0	0	0	0	0	1	0	0	0	2	0	0	0	1	0	0	0	1	0	0	5	E-coli	91	14.7	6.1	1	0	2	9	28	130	88	38.6	1	96	0	0		159
1	0	89	Tazocin	0	0	0	0	0	0	0	1	0	0	0	0	1	1	0	0	2	0	0	0	0	0	0	0	1	0	0	5	Klebsiella pneumoniae	219	13.7	2	0	1	1	8	40	130	150	36.2	1	85	0	0		125
0	1	87	Cefotaxim + gara	0	1	0	0	0	0	0	0	0	0	0	0	1	0	0	0	2	0	1	0	0	1	0	0	0	0	0	5	Hemolytiska strep. Grupp B	302	22	3.3	1	1	2	12	40	110	150	39.5	3	64	1	0		197
1	1	85	Cefotaxim	0	1	0	0	0	0	0	0	0	0	0	0	1	0	0	0	2	0	0	0	1	0	0	1	0	0	0	5	E-coli	215	22.7	2.5	0	0	0	4	20	94	143	37.7	1	80	0	1	immunsupp. beh.	105
0	0	82	Tazocin	0	0	0	0	0	0	0	1	0	0	0	0	1	0	2	0	0	0	1	0	0	0	0	0	1	0	0	5	Hemolytiska strep. Grupp C	116	4	1.8	0	0	1	9	40	174	150	38.2	1	92	0	1	Steroider	151
0	1	80	Cefotaxim + gara	0	1	0	0	0	0	0	0	0	0	0	0	1	0	2	0	0	0	1	0	1	0	0	0	0	0	0	5	Pneumokocker	230	4.1	2.6	1	0	2	12	44	120	143	38.6	2	86	0	0		192
0	1	80	Cefotaxim	0	1	0	0	0	0	0	0	0	0	0	0	1	0	0	0	2	0	1	0	0	1	0	0	0	0	0	5	E-coli	206	5.4	7.9	0	0	1	7	20	123	105	38.7	2	96	0	0		195
0	0	79	Bensyl-pc + gara	1	0	0	0	0	0	0	0	0	0	0	1	1	0	0	0	0	0	1	0	0	0	0	1	1	0	0	5	E-coli	225	19.3	1.8	1	0	1	7	40	70	120	38.6	1	90	0	1	immunsupp. beh.	227
1	1	80	Cefotaxim + gara	0	1	0	0	0	0	0	0	0	0	0	0	0	0	0	0	2	0	0	0	0	0	0	0	1	2	0	5	Staph. Aureus	12	9.7	4.1	1	0	2	11	30	100	110	39	2	93	0	0		239
0	1	79	Bensyl-pc + gara	1	0	0	0	0	0	0	0	0	0	0	0	1	0	0	0	2	0	1	0	0	1	0	0	0	0	0	5	Staph. Aureus	230	32	2.7	1	0	1	7	28	90	160	38.9	1	85	0	0		202
0	1	79	Cefotaxim	0	1	0	0	0	0	0	0	0	0	0	0	0	0	0	0	2	3	0	0	0	0	0	0	0	0	0	5	Bacteroides fragilis	192	12.5	4	0	1	1	8	22	80	85	35.9	1	93	0	0		74
0	1	77	Cefotaxim	0	1	0	0	0	0	0	0	0	0	0	0	1	0	0	0	2	0	1	0	0	0	0	0	1	0	0	5	Staph. Aureus	289	26.5	4	0	1	1	6	30	110	115	37.5	1	92	0	0		189
0	1	77	Tazocin	0	0	0	0	0	0	0	1	0	0	0	0	1	0	0	0	2	0	1	0	0	0	0	0	1	0	0	5	E-coli	223	14.5	3	0	1	2	7	24	100	90	37.7	1	95	0	0		130
0	1	73	Bensyl-pc + gara	1	0	0	0	0	0	0	0	0	0	0	0	1	0	2	0	2	0	0	0	0	0	0	0	0	0	0	5	Hemolytiska strep. Grupp B	3	13.4	1.8	1	0	1	10	28	186	203	40.1	1	92	0	0		149
0	1	72	Cefotaxim + gara	0	1	0	0	0	0	0	0	0	0	0	0	1	0	0	0	0	0	1	0	0	0	0	0	1	2	0	5	Staph. Aureus	259	15.8	3.8	1	0	2	9	32	115	80	37.9	1	95	1	0		176
1	0	72	Cefotaxim	0	1	0	0	0	0	0	0	0	0	0	0	1	1	0	0	2	0	0	0	0	0	0	0	1	0	0	5	E-coli	69	21.1	3	0	0	1	7	25	105	154	38.4	1	93	0	0		587
0	0	68	Bensyl-pc + gara	1	0	0	0	0	0	0	0	0	0	0	0	0	0	0	0	0	0	0	0	0	0	1	1	1	2	0	5	Proteus mirabilis	419	22		1	0	2	9	24	110	95	39.1	1	92	0	1	immunsupp. beh.	211
0	1	63	Cefotaxim + gara	0	1	0	0	0	0	0	0	0	0	0	1	0	0	0	0	0	3	0	0	0	0	0	0	1	0	0	5	Klebsiella pneumoniae	50	20	1	1	0	1	12	28	125	100	39.2	1	87	0	0		227
	0	61	Cefotaxim	0	1	0	0	0	0	0	0	0	0	0	1	0	0	0	0	0	0	1	0	0	0	0	1	1	0	1	5	E-coli	34	3.6		0	0	1	8	30	110	170	38.8	1	87	0	0		135
	0	59	Meronem	0	0	0	0	0	0	1	0	0	0	0	1	1	1	0	0	2	0	0	0	0	0	0	0	0	0	0	5	Enterobacter cloacae	6	16.9		0	0	0	2	20	94	125	38.2	1	97	0	0		292
0	1	54	Cefotaxim	0	1	0	0	0	0	0	0	0	0	0	0	1	0	0	0	0	3	1	0	0	0	0	0	0	0	0	5	Alfa-streptokocker	6	6		0	0	1	5	30	100	216	38.1	1	100	0	0		93
1	1	92	Meropenem	0	0	0	0	0	0	1	0	0	0	0	1	1	0	0	0	2	0	1	0	0	0	0	0	1	0	0	6	E-coli	134	23.5	6.2	0	1	2	9	18	95	72	38.5	4	95	0	0		211
0	1	89	Bensyl-pc + gara	1	0	0	0	0	0	0	0	0	0	0	0	1	0	0	0	2	0	1	0	0	0	0	1	1	0	0	6	E-coli	75	10.6	1.7	1	0	2	9	26	105	133	39	2	94	0	1	immunsupp. beh.	184
0	1	87	Cefotaxim + gara	0	1	0	0	0	0	0	0	0	0	0	0	1	0	0	0	2	0	0	0	0	0	0	0	1	2	0	6	E-coli	174	21.2	2.9	1	1	0	5	22	80	125	37.6	1	90	0	0		351
0	0	84	Cefotaxim	0	1	0	0	0	0	0	0	0	0	0	0	1	0	2	0	2	0	0	0	0	0	0	1	0	0	0	6	E-coli	72	15.6	5.7	0	0	2	12	25	95	185	39.7	2	88	0	1	immunsupp. beh.	287
0	0	85	Bensyl-pc + gara	1	0	0	0	0	0	0	0	0	0	0	0	1	0	2	0	2	0	0	0	0	0	0	1	0	0	0	6	Alfa-streptokocker	182	12.6	2.4	1	0	2	10	38	120	185	38.2	2	94	1	1	immunsupp. beh.	329
	0	84	Bensyl-pc	1	0	0	0	0	0	0	0	0	0	0	0	1	1	0	0	2	0	1	0	0	1	0	0	0	0	0	6	E-coli	72	10.8	2	0	0	0	4	22	96	152	38.7	1	98	0	0
0	1	81	Cefotaxim + gara	0	1	0	0	0	0	0	0	0	0	0	0	0	0	0	0	2	3	1	0	0	0	0	0	0	0	0	6	Staph. Aureus	268	26.3	12.5	1	1	1	6	35	90	130	36.9	1	90	0	0		108
0	1	80	Ekvacillin	0	0	0	0	1	0	0	0	0	0	0	0	0	0	0	0	2	0	1	0	0	0	0	0	1	2	0	6	Staph. Aureus	124	16.1	5.4	0	1	2	11	23	125	120	38.2	2	88	0	0		180
0	0	76	Cefotaxim + gara	0	1	0	0	0	0	0	0	0	0	0	0	1	0	0	0	2	0	1	0	0	0	0	1	1	0	0	6	Alfa-streptokocker	342	30.6	3.8	1	0	2	13	30	150	130	38.5	2	86	1	1	immunsupp. beh.	184
0	0	74	Bensyl-pc	1	0	0	0	0	0	0	0	0	0	0	1	0	0	2	0	0	0	1	0	0	0	0	1	1	0	0	6	E-coli	200	17.4	2.6	0	0	1	6	36	84	126	36.1	1	91	0	1	immunsupp. beh.	200
0	0	74	Cefotaxim + gara	0	1	0	0	0	0	0	0	0	0	0	1	1	0	0	0	2	0	1	0	0	0	0	0	1	0	0	6	E-coli	174	24.1		1	0	0	2	16	95	160	38.1	1	100	0	0		293
0	1	69	Cefotaxim	0	1	0	0	0	0	0	0	0	0	0	0	1	0	0	0	0	3	1	0	0	0	0	1	0	0	0	6	Bacteroides fragilis	309	3	8.7	0	1	2	10	36	110	80	39	1	92	1	1	immunsupp. beh.	122
0	1	71	Cefotaxim + gara	0	1	0	0	0	0	0	0	0	0	0	0	0	0	2	0	2	0	1	0	0	0	0	0	1	0	0	6	Enterokocker faecalis	171	10.7	0.8	1	0	1	7	18	70	130	38.1	2	89	0	0		176
0	0	69	Tazocin + gara	0	0	0	0	0	0	0	1	0	0	0	1	1	0	0	0	2	0	1	0	0	1	0	0	0	0	0	6	E-coli	250	0.4		1	0	0	3	20	80	110	39.5	1	98	0	1	neutropeni	92
0	1	69	Cefotaxim	0	1	0	0	0	0	0	0	0	0	0	0	0	0	2	0	2	0	1	0	0	0	0	1	0	0	0	6	Hemolytiska strep. Grupp A	16	15	1.9	0	0	1	7	28	118	170	39.6	1	98	0	1	immunsupp. beh.	158
1	0	63	Cefotaxim	0	1	0	0	0	0	0	0	0	0	0	0	0	0	0	0	2	3	1	0	0	0	0	0	0	0	0	6	Staph. Aureus	108	11.6	5.3	0	1	1	9	17	81	90	34	1	85	0	0		208
	1	53	Cefotaxim	0	1	0	0	0	0	0	0	0	0	0	0	1	0	0	0	1	3	1	0	0	0	0	0	0	0	0	6	Streptokockus mitans	6	6		0	0	1	5	30	100	216	38.4	1	100	0	0		93
1	0	82	Cefotaxim + gara	0	1	0	0	0	0	0	0	0	0	0	0	0	1	0	0	2	0	0	0	1	0	0	0	1	2	0	7	Klebsiella pneumoniae	347	18.1	2.7	1	0	1	5	30	110	130	39	1	96	0	0		272
	0	76	Ciproxin + gara	0	0	0	0	0	0	0	0	1	0	0	1	1	1	0	0	0	0	1	0	1	0	0	1	1	0	0	7	E-coli	270	12	1.7	1	0	1	7	24	100	100	38.3	1	95	0	0		167
0	1	71	Tazocin	0	0	0	0	0	0	0	1	0	0	0	0	1	0	2	0	0	3	0	0	0	1	0	0	0	0	0	7	E-coli	49	12.3	14.1	0	0	3	15	30	95	60	39.1	2	85	1	0		246
0	0	59	Imipenem	0	0	0	0	0	1	0	0	0	0	0	0	0	0	0	0	0	3	0	0	0	1	0	1	1	0	1	7	Pneumokocker	217	36	3.1	0	0	1	5	22	85	72	37.2	1	96	1	1	Steroider	188
0	1	73	Imipenem	0	0	0	0	0	1	0	0	0	0	0	1	0	0	2	2	2	0	0	0	0	0	0	0	1	0	0	8	E-coli	185	13	4.2	0	0	1	9	40	108	130	39.4	1	85	1	1	immunsupp. beh.	128
0	1	73	Meropenem + gara	0	0	0	0	0	0	1	0	0	0	0	1	0	0	2	2	2	0	0	0	0	0	0	0	1	0	0	8	E-coli	115	12	5	1	0	2	12	32	120	90	38.4	1	90	1	1	immunsupp. beh.	105
1	0	59	Tazocin	0	0	0	0	0	0	0	1	0	0	0	0	0	0	0	0	2	0	0	6	0	0	0	0	0	0	0	8	E-coli	340	17.3	1.9	0	0	0	2	20	100	130	38.2	1	98	0	0		126
[truncated: 15 more columns]
